# Supplementary material for: Soil depth determines the microbial communities in Sorghum bicolor fields within a uniform regional environment
Source: Microbiol Spectr. 2025 Apr 16;13(6):e02928-24. doi: 10.1128/spectrum.02928-24 (PMC12131775; doi:10.1128/spectrum.02928-24)
Supplement: Table S1 — Sample metadata. [file spectrum.02928-24-s0002.xlsx]

## Sheet: Sheet1
Table S1: Sample metadata
sample_name	sex	race	refs	field	title	empo_1	empo_2	empo_3	tube_id	altitude	depth_cm	genotype	host_age	latitude	taxon_id	elevation	env_biome	longitude	rationale	soil_co2c	asscension	geo_origin	host_taxid	description	env_feature	env_package	host_height	host_weight	photoperiod	replication	root_mass_g	sample_id_1	sample_type	soil_ph_1v1	env_material	geo_loc_name	soil_b_depth	soil_e_depth	soil_lbs_n_a	sorghum_type	dna_extracted	host_age_units	host_body_site	soil_n_savings	anonymized_name	host_life_stage	host_subject_id	scientific_name	soil_texture_no
14937.S00IE0001	not applicable	Caudatum (Feterita)	https://academic.oup.com/genetics/article/206/2/573/6064253?login=true	D5	sorghum soil with danforth	Free-living	Non-saline	Soil (non-saline)	NaN	not applicable	15	PI 656015	not applicable	38.8477	410658	135	urban biome	-90.6866	Grain NAM Parent	37.8	Ajabsido	Sudan	not applicable	TBD	farmland soil	soil	not applicable	not applicable		1	0.78	D5 1_2 TOP DEPTHS	soil	5.1	soil	USA:MO:StLouis	0	24	14	Grain	TRUE	not applicable	not applicable	30.77	D5 1/2 15	not applicable	D5__1_2	soil metagenome	2
14937.S00IE0002	not applicable	Caudatum (Feterita)	https://academic.oup.com/genetics/article/206/2/573/6064253?login=true	D5	sorghum soil with danforth	Free-living	Non-saline	Soil (non-saline)	NaN	not applicable	30	PI 656015	not applicable	38.8477	410658	135	urban biome	-90.6866	Grain NAM Parent	37.8	Ajabsido	Sudan	not applicable	TBD	farmland soil	soil	not applicable	not applicable		1	0.78	D5 1_2 TOP DEPTHS	soil	5.1	soil	USA:MO:StLouis	0	24	14	Grain	TRUE	not applicable	not applicable	30.77	D5 1/2 30	not applicable	D5__1_2	soil metagenome	2
14937.S00IE0003	not applicable	Caudatum (Feterita)	https://academic.oup.com/genetics/article/206/2/573/6064253?login=true	D5	sorghum soil with danforth	Free-living	Non-saline	Soil (non-saline)	NaN	not applicable	60	PI 656015	not applicable	38.8477	410658	135	urban biome	-90.6866	Grain NAM Parent	37.8	Ajabsido	Sudan	not applicable	TBD	farmland soil	soil	not applicable	not applicable		1	0.78	D5 1_2 TOP DEPTHS	soil	5.1	soil	USA:MO:StLouis	0	24	14	Grain	TRUE	not applicable	not applicable	30.77	D5 1/2 60	not applicable	D5__1_2	soil metagenome	2
14937.S00IE0004	not applicable	Caudatum (Feterita)	https://academic.oup.com/genetics/article/206/2/573/6064253?login=true	D5	sorghum soil with danforth	Free-living	Non-saline	Soil (non-saline)	NaN	not applicable	90	PI 656015	not applicable	38.8477	410658	135	urban biome	-90.6866	Grain NAM Parent	17.2	Ajabsido	Sudan	not applicable	TBD	farmland soil	soil	not applicable	not applicable		1	0.184	D5 1_2 LOWER DEPTHS	soil	4.8	soil	USA:MO:StLouis	24	60	86	Grain	TRUE	not applicable	not applicable	37.22	D5 1/2 90	not applicable	D5__1_2	soil metagenome	2
14937.S00IE0005	not applicable	Caudatum (Feterita)	https://academic.oup.com/genetics/article/206/2/573/6064253?login=true	D5	sorghum soil with danforth	Free-living	Non-saline	Soil (non-saline)	NaN	not applicable	120	PI 656015	not applicable	38.8477	410658	135	urban biome	-90.6866	Grain NAM Parent	17.2	Ajabsido	Sudan	not applicable	TBD	farmland soil	soil	not applicable	not applicable		1	0.184	D5 1_2 LOWER DEPTHS	soil	4.8	soil	USA:MO:StLouis	24	60	86	Grain	TRUE	not applicable	not applicable	37.22	D5 1/2 120	not applicable	D5__1_2	soil metagenome	2
14937.S00IE0006	not applicable	Caudatum (Feterita)	https://academic.oup.com/genetics/article/206/2/573/6064253?login=true	D5	sorghum soil with danforth	Free-living	Non-saline	Soil (non-saline)	NaN	not applicable	150	PI 656015	not applicable	38.8477	410658	135	urban biome	-90.6866	Grain NAM Parent	17.2	Ajabsido	Sudan	not applicable	TBD	farmland soil	soil	not applicable	not applicable		1	0.184	D5 1_2 LOWER DEPTHS	soil	4.8	soil	USA:MO:StLouis	24	60	86	Grain	TRUE	not applicable	not applicable	37.22	D5 1/2 150	not applicable	D5__1_20	soil metagenome	2
14937.S00IE0007	not applicable	Caudatum	https://www.sciencedirect.com/science/article/pii/S0378429016307778	D5	sorghum soil with danforth	Free-living	Non-saline	Soil (non-saline)	NaN	not applicable	15	PI 595740	not applicable	38.8477	410658	135	urban biome	-90.6866	Converted version of Grassl, common NAM parent	36.9	SAP-133	Uganda	not applicable	TBD	farmland soil	soil	not applicable	not applicable		1	0.894	D5 67_68 TOP DEPTHS	soil	4.7	soil	USA:MO:StLouis	0	24	17	Sweet	TRUE	not applicable	not applicable	37.89	D5 67/68 15	not applicable	D5__67_68	soil metagenome	2
14937.S00IE0008	not applicable	Caudatum	https://www.sciencedirect.com/science/article/pii/S0378429016307778	D5	sorghum soil with danforth	Free-living	Non-saline	Soil (non-saline)	NaN	not applicable	30	PI 595740	not applicable	38.8477	410658	135	urban biome	-90.6866	Converted version of Grassl, common NAM parent	36.9	SAP-133	Uganda	not applicable	TBD	farmland soil	soil	not applicable	not applicable		1	0.894	D5 67_68 TOP DEPTHS	soil	4.7	soil	USA:MO:StLouis	0	24	17	Sweet	TRUE	not applicable	not applicable	37.89	D5 67/68 30	not applicable	D5__67_68	soil metagenome	2
14937.S00IE0009	not applicable	Caudatum	https://www.sciencedirect.com/science/article/pii/S0378429016307778	D5	sorghum soil with danforth	Free-living	Non-saline	Soil (non-saline)	NaN	not applicable	60	PI 595740	not applicable	38.8477	410658	135	urban biome	-90.6866	Converted version of Grassl, common NAM parent	36.9	SAP-133	Uganda	not applicable	TBD	farmland soil	soil	not applicable	not applicable		1	0.894	D5 67_68 TOP DEPTHS	soil	4.7	soil	USA:MO:StLouis	0	24	17	Sweet	TRUE	not applicable	not applicable	37.89	D5 67/68 60	not applicable	D5__67_68	soil metagenome	2
14937.S00IE0010	not applicable	Caudatum	https://www.sciencedirect.com/science/article/pii/S0378429016307778	D5	sorghum soil with danforth	Free-living	Non-saline	Soil (non-saline)	NaN	not applicable	90	PI 595740	not applicable	38.8477	410658	135	urban biome	-90.6866	Converted version of Grassl, common NAM parent	14	SAP-133	Uganda	not applicable	TBD	farmland soil	soil	not applicable	not applicable		1	0.116	D5 67_68 LOWER DEPTHS	soil	4.6	soil	USA:MO:StLouis	24	60	29	Sweet	TRUE	not applicable	not applicable	36.59	D5 67/68 90	not applicable	D5__67_68	soil metagenome	2
14937.S00IE0011	not applicable	Caudatum	https://www.sciencedirect.com/science/article/pii/S0378429016307778	D5	sorghum soil with danforth	Free-living	Non-saline	Soil (non-saline)	NaN	not applicable	120	PI 595740	not applicable	38.8477	410658	135	urban biome	-90.6866	Converted version of Grassl, common NAM parent	14	SAP-133	Uganda	not applicable	TBD	farmland soil	soil	not applicable	not applicable		1	0.116	D5 67_68 LOWER DEPTHS	soil	4.6	soil	USA:MO:StLouis	24	60	29	Sweet	TRUE	not applicable	not applicable	36.59	D5 67/68 120	not applicable	D5__67_68	soil metagenome	2
14937.S00IE0012	not applicable	Caudatum	https://www.sciencedirect.com/science/article/pii/S0378429016307778	D5	sorghum soil with danforth	Free-living	Non-saline	Soil (non-saline)	NaN	not applicable	150	PI 595740	not applicable	38.8477	410658	135	urban biome	-90.6866	Converted version of Grassl, common NAM parent	14	SAP-133	Uganda	not applicable	TBD	farmland soil	soil	not applicable	not applicable		1	0.116	D5 67_68 LOWER DEPTHS	soil	4.6	soil	USA:MO:StLouis	24	60	29	Sweet	TRUE	not applicable	not applicable	36.59	D5 67/68 150	not applicable	D5__67_680	soil metagenome	2
14937.S00IE0013	not applicable	Guinea	https://academic.oup.com/genetics/article/206/2/573/6064253?login=true	D5	sorghum soil with danforth	Free-living	Non-saline	Soil (non-saline)	NaN	not applicable	15	PI 576434	not applicable	38.8477	410658	135	urban biome	-90.6866	Grain NAM Parent	35	SC1103	Nigeria	not applicable	TBD	farmland soil	soil	not applicable	not applicable		1	1.217	D5 133_134 TOP DEPTHS	soil	4.7	soil	USA:MO:StLouis	0	24	44	Grain	TRUE	not applicable	not applicable	37.14	D5 133/134 15	not applicable	D5__133_134	soil metagenome	2
14937.S00IE0014	not applicable	Guinea	https://academic.oup.com/genetics/article/206/2/573/6064253?login=true	D5	sorghum soil with danforth	Free-living	Non-saline	Soil (non-saline)	NaN	not applicable	30	PI 576434	not applicable	38.8477	410658	135	urban biome	-90.6866	Grain NAM Parent	35	SC1103	Nigeria	not applicable	TBD	farmland soil	soil	not applicable	not applicable		1	1.217	D5 133_134 TOP DEPTHS	soil	4.7	soil	USA:MO:StLouis	0	24	44	Grain	TRUE	not applicable	not applicable	37.14	D5 133/134 30	not applicable	D5__133_134	soil metagenome	2
14937.S00IE0015	not applicable	Guinea	https://academic.oup.com/genetics/article/206/2/573/6064253?login=true	D5	sorghum soil with danforth	Free-living	Non-saline	Soil (non-saline)	NaN	not applicable	60	PI 576434	not applicable	38.8477	410658	135	urban biome	-90.6866	Grain NAM Parent	35	SC1103	Nigeria	not applicable	TBD	farmland soil	soil	not applicable	not applicable		1	1.217	D5 133_134 TOP DEPTHS	soil	4.7	soil	USA:MO:StLouis	0	24	44	Grain	TRUE	not applicable	not applicable	37.14	D5 133/134 60	not applicable	D5__133_134	soil metagenome	2
14937.S00IE0016	not applicable	Guinea	https://academic.oup.com/genetics/article/206/2/573/6064253?login=true	D5	sorghum soil with danforth	Free-living	Non-saline	Soil (non-saline)	NaN	not applicable	90	PI 576434	not applicable	38.8477	410658	135	urban biome	-90.6866	Grain NAM Parent	16.7	SC1103	Nigeria	not applicable	TBD	farmland soil	soil	not applicable	not applicable		1	0.037	D5 133_134 LOWER DEPTHS	soil	4.6	soil	USA:MO:StLouis	24	60	100	Grain	TRUE	not applicable	not applicable	50.63	D5 133/134 90	not applicable	D5__133_134	soil metagenome	2
14937.S00IE0017	not applicable	Guinea	https://academic.oup.com/genetics/article/206/2/573/6064253?login=true	D5	sorghum soil with danforth	Free-living	Non-saline	Soil (non-saline)	NaN	not applicable	120	PI 576434	not applicable	38.8477	410658	135	urban biome	-90.6866	Grain NAM Parent	16.7	SC1103	Nigeria	not applicable	TBD	farmland soil	soil	not applicable	not applicable		1	0.037	D5 133_134 LOWER DEPTHS	soil	4.6	soil	USA:MO:StLouis	24	60	100	Grain	TRUE	not applicable	not applicable	50.63	D5 133/134 120	not applicable	D5__133_134	soil metagenome	2
14937.S00IE0018	not applicable	Guinea	https://academic.oup.com/genetics/article/206/2/573/6064253?login=true	D5	sorghum soil with danforth	Free-living	Non-saline	Soil (non-saline)	NaN	not applicable	150	PI 576434	not applicable	38.8477	410658	135	urban biome	-90.6866	Grain NAM Parent	16.7	SC1103	Nigeria	not applicable	TBD	farmland soil	soil	not applicable	not applicable		1	0.037	D5 133_134 LOWER DEPTHS	soil	4.6	soil	USA:MO:StLouis	24	60	100	Grain	TRUE	not applicable	not applicable	50.63	D5 133/134 150	not applicable	D5__133_1340	soil metagenome	2
14937.S00IE0019	not applicable	Caudatum-Bicolor	https://academic.oup.com/genetics/article/206/2/573/6064253?login=true	D5	sorghum soil with danforth	Free-living	Non-saline	Soil (non-saline)	NaN	not applicable	15	PI 597980	not applicable	38.8477	410658	135	urban biome	-90.6866	Grain NAM Parent	6.3	SC1345	Mali	not applicable	TBD	farmland soil	soil	not applicable	not applicable		1	0.554	D5 245_246 TOP DEPTHS	soil	4.9	soil	USA:MO:StLouis	0	24	26	Grain	TRUE	not applicable	not applicable	24.99	D5 245/246 15	not applicable	D5__245_246	soil metagenome	2
14937.S00IE0020	not applicable	Caudatum-Bicolor	https://academic.oup.com/genetics/article/206/2/573/6064253?login=true	D5	sorghum soil with danforth	Free-living	Non-saline	Soil (non-saline)	NaN	not applicable	30	PI 597980	not applicable	38.8477	410658	135	urban biome	-90.6866	Grain NAM Parent	6.3	SC1345	Mali	not applicable	TBD	farmland soil	soil	not applicable	not applicable		1	0.554	D5 245_246 TOP DEPTHS	soil	4.9	soil	USA:MO:StLouis	0	24	26	Grain	TRUE	not applicable	not applicable	24.99	D5 245/246 30	not applicable	D5__245_246	soil metagenome	2
14937.S00IE0021	not applicable	Caudatum-Bicolor	https://academic.oup.com/genetics/article/206/2/573/6064253?login=true	D5	sorghum soil with danforth	Free-living	Non-saline	Soil (non-saline)	NaN	not applicable	60	PI 597980	not applicable	38.8477	410658	135	urban biome	-90.6866	Grain NAM Parent	6.3	SC1345	Mali	not applicable	TBD	farmland soil	soil	not applicable	not applicable		1	0.554	D5 245_246 TOP DEPTHS	soil	4.9	soil	USA:MO:StLouis	0	24	26	Grain	TRUE	not applicable	not applicable	24.99	D5 245/246 60	not applicable	D5__245_246	soil metagenome	2
14937.S00IE0022	not applicable	Caudatum-Bicolor	https://academic.oup.com/genetics/article/206/2/573/6064253?login=true	D5	sorghum soil with danforth	Free-living	Non-saline	Soil (non-saline)	NaN	not applicable	90	PI 597980	not applicable	38.8477	410658	135	urban biome	-90.6866	Grain NAM Parent	18.2	SC1345	Mali	not applicable	TBD	farmland soil	soil	not applicable	not applicable		1	0.078	D5 245_246 LOWER DEPTHS	soil	4.7	soil	USA:MO:StLouis	24	60	18	Grain	TRUE	not applicable	not applicable	48.86	D5 245/246 90	not applicable	D5__245_246	soil metagenome	2
14937.S00IE0023	not applicable	Caudatum-Bicolor	https://academic.oup.com/genetics/article/206/2/573/6064253?login=true	D5	sorghum soil with danforth	Free-living	Non-saline	Soil (non-saline)	NaN	not applicable	120	PI 597980	not applicable	38.8477	410658	135	urban biome	-90.6866	Grain NAM Parent	18.2	SC1345	Mali	not applicable	TBD	farmland soil	soil	not applicable	not applicable		1	0.078	D5 245_246 LOWER DEPTHS	soil	4.7	soil	USA:MO:StLouis	24	60	18	Grain	TRUE	not applicable	not applicable	48.86	D5 245/246 120	not applicable	D5__245_246	soil metagenome	2
14937.S00IE0024	not applicable	Caudatum-Bicolor	https://academic.oup.com/genetics/article/206/2/573/6064253?login=true	D5	sorghum soil with danforth	Free-living	Non-saline	Soil (non-saline)	NaN	not applicable	150	PI 597980	not applicable	38.8477	410658	135	urban biome	-90.6866	Grain NAM Parent	18.2	SC1345	Mali	not applicable	TBD	farmland soil	soil	not applicable	not applicable		1	0.078	D5 245_246 LOWER DEPTHS	soil	4.7	soil	USA:MO:StLouis	24	60	18	Grain	TRUE	not applicable	not applicable	48.86	D5 245/246 150	not applicable	D5__245_2460	soil metagenome	2
14937.S00IE0025	not applicable	Caudatum	https://academic.oup.com/plphys/article/182/2/977/6116230#236973515	D5	sorghum soil with danforth	Free-living	Non-saline	Soil (non-saline)	NaN	not applicable	15	PI 656024	not applicable	38.8477	410658	135	urban biome	-90.6866	deep roots (2020 RSA study)	32	SEPON82		not applicable	TBD	farmland soil	soil	not applicable	not applicable		1	0.39	D5 333_334 TOP DEPTHS	soil	4.8	soil	USA:MO:StLouis	0	24	18	Forage	TRUE	not applicable	not applicable	26.49	D5 333/334 15	not applicable	D5__333_334	soil metagenome	2
14937.S00IE0026	not applicable	Caudatum	https://academic.oup.com/plphys/article/182/2/977/6116230#236973515	D5	sorghum soil with danforth	Free-living	Non-saline	Soil (non-saline)	NaN	not applicable	30	PI 656024	not applicable	38.8477	410658	135	urban biome	-90.6866	deep roots (2020 RSA study)	32	SEPON82		not applicable	TBD	farmland soil	soil	not applicable	not applicable		1	0.39	D5 333_334 TOP DEPTHS	soil	4.8	soil	USA:MO:StLouis	0	24	18	Forage	TRUE	not applicable	not applicable	26.49	D5 333/334 30	not applicable	D5__333_334	soil metagenome	2
14937.S00IE0027	not applicable	Caudatum	https://academic.oup.com/plphys/article/182/2/977/6116230#236973515	D5	sorghum soil with danforth	Free-living	Non-saline	Soil (non-saline)	NaN	not applicable	60	PI 656024	not applicable	38.8477	410658	135	urban biome	-90.6866	deep roots (2020 RSA study)	32	SEPON82		not applicable	TBD	farmland soil	soil	not applicable	not applicable		1	0.39	D5 333_334 TOP DEPTHS	soil	4.8	soil	USA:MO:StLouis	0	24	18	Forage	TRUE	not applicable	not applicable	26.49	D5 333/334 60	not applicable	D5__333_334	soil metagenome	2
14937.S00IE0028	not applicable	Caudatum	https://academic.oup.com/plphys/article/182/2/977/6116230#236973515	D5	sorghum soil with danforth	Free-living	Non-saline	Soil (non-saline)	NaN	not applicable	90	PI 656024	not applicable	38.8477	410658	135	urban biome	-90.6866	deep roots (2020 RSA study)	19.1	SEPON82		not applicable	TBD	farmland soil	soil	not applicable	not applicable		1	0.111	D5 333_334 LOWER DEPTHS	soil	5	soil	USA:MO:StLouis	24	60	35	Forage	TRUE	not applicable	not applicable	45.5	D5 333/334 90	not applicable	D5__333_334	soil metagenome	2
14937.S00IE0029	not applicable	Caudatum	https://academic.oup.com/plphys/article/182/2/977/6116230#236973515	D5	sorghum soil with danforth	Free-living	Non-saline	Soil (non-saline)	NaN	not applicable	120	PI 656024	not applicable	38.8477	410658	135	urban biome	-90.6866	deep roots (2020 RSA study)	19.1	SEPON82		not applicable	TBD	farmland soil	soil	not applicable	not applicable		1	0.111	D5 333_334 LOWER DEPTHS	soil	5	soil	USA:MO:StLouis	24	60	35	Forage	TRUE	not applicable	not applicable	45.5	D5 333/334 120	not applicable	D5__333_334	soil metagenome	2
14937.S00IE0030	not applicable	Caudatum	https://academic.oup.com/plphys/article/182/2/977/6116230#236973515	D5	sorghum soil with danforth	Free-living	Non-saline	Soil (non-saline)	NaN	not applicable	150	PI 656024	not applicable	38.8477	410658	135	urban biome	-90.6866	deep roots (2020 RSA study)	19.1	SEPON82		not applicable	TBD	farmland soil	soil	not applicable	not applicable		1	0.111	D5 333_334 LOWER DEPTHS	soil	5	soil	USA:MO:StLouis	24	60	35	Forage	TRUE	not applicable	not applicable	45.5	D5 333/334 150	not applicable	D5__333_3340	soil metagenome	2
14937.S00IE0031	not applicable	Guinea-caudatum	https://www.nature.com/articles/s41598-017-10119-1	D5	sorghum soil with danforth	Free-living	Non-saline	Soil (non-saline)	NaN	not applicable	15	PI 595743	not applicable	38.8477	410658	135	urban biome	-90.6866	bmr phenotype, mutation in SbCAD2	40.1	SAP-154	United States	not applicable	TBD	farmland soil	soil	not applicable	not applicable	Insensitive	1	3.394	D5 365_366 TOP DEPTHS	soil	4.9	soil	USA:MO:StLouis	0	24	22	Forage	TRUE	not applicable	not applicable	34.26	D5 365/366 15	not applicable	D5__365_366	soil metagenome	2
14937.S00IE0032	not applicable	Guinea-caudatum	https://www.nature.com/articles/s41598-017-10119-1	D5	sorghum soil with danforth	Free-living	Non-saline	Soil (non-saline)	NaN	not applicable	30	PI 595743	not applicable	38.8477	410658	135	urban biome	-90.6866	bmr phenotype, mutation in SbCAD2	40.1	SAP-154	United States	not applicable	TBD	farmland soil	soil	not applicable	not applicable	Insensitive	1	3.394	D5 365_366 TOP DEPTHS	soil	4.9	soil	USA:MO:StLouis	0	24	22	Forage	TRUE	not applicable	not applicable	34.26	D5 365/366 30	not applicable	D5__365_366	soil metagenome	2
14937.S00IE0033	not applicable	Guinea-caudatum	https://www.nature.com/articles/s41598-017-10119-1	D5	sorghum soil with danforth	Free-living	Non-saline	Soil (non-saline)	NaN	not applicable	60	PI 595743	not applicable	38.8477	410658	135	urban biome	-90.6866	bmr phenotype, mutation in SbCAD2	40.1	SAP-154	United States	not applicable	TBD	farmland soil	soil	not applicable	not applicable	Insensitive	1	3.394	D5 365_366 TOP DEPTHS	soil	4.9	soil	USA:MO:StLouis	0	24	22	Forage	TRUE	not applicable	not applicable	34.26	D5 365/366 60	not applicable	D5__365_366	soil metagenome	2
14937.S00IE0034	not applicable	Guinea-caudatum	https://www.nature.com/articles/s41598-017-10119-1	D5	sorghum soil with danforth	Free-living	Non-saline	Soil (non-saline)	NaN	not applicable	90	PI 595743	not applicable	38.8477	410658	135	urban biome	-90.6866	bmr phenotype, mutation in SbCAD2	21.4	SAP-154	United States	not applicable	TBD	farmland soil	soil	not applicable	not applicable	Insensitive	1	0.153	D5 365_366 LOWER DEPTHS	soil	4.9	soil	USA:MO:StLouis	24	60	19	Forage	TRUE	not applicable	not applicable	48.3	D5 365/366 90	not applicable	D5__365_366	soil metagenome	2
14937.S00IE0035	not applicable	Guinea-caudatum	https://www.nature.com/articles/s41598-017-10119-1	D5	sorghum soil with danforth	Free-living	Non-saline	Soil (non-saline)	NaN	not applicable	120	PI 595743	not applicable	38.8477	410658	135	urban biome	-90.6866	bmr phenotype, mutation in SbCAD2	21.4	SAP-154	United States	not applicable	TBD	farmland soil	soil	not applicable	not applicable	Insensitive	1	0.153	D5 365_366 LOWER DEPTHS	soil	4.9	soil	USA:MO:StLouis	24	60	19	Forage	TRUE	not applicable	not applicable	48.3	D5 365/366 120	not applicable	D5__365_366	soil metagenome	2
14937.S00IE0036	not applicable	Guinea-caudatum	https://www.nature.com/articles/s41598-017-10119-1	D5	sorghum soil with danforth	Free-living	Non-saline	Soil (non-saline)	NaN	not applicable	150	PI 595743	not applicable	38.8477	410658	135	urban biome	-90.6866	bmr phenotype, mutation in SbCAD2	21.4	SAP-154	United States	not applicable	TBD	farmland soil	soil	not applicable	not applicable	Insensitive	1	0.153	D5 365_366 LOWER DEPTHS	soil	4.9	soil	USA:MO:StLouis	24	60	19	Forage	TRUE	not applicable	not applicable	48.3	D5 365/366 150	not applicable	D5__365_3660	soil metagenome	2
14937.S00IE0037	not applicable	Guinea (Conspicuum)	https://academic.oup.com/genetics/article/206/2/573/6064253?login=true	D5	sorghum soil with danforth	Free-living	Non-saline	Soil (non-saline)	NaN	not applicable	15	PI 533766	not applicable	38.8477	410658	135	urban biome	-90.6866	Grain NAM Parent	38.1	SC265	Burkina Faso	not applicable	TBD	farmland soil	soil	not applicable	not applicable		1	0.636	D5 403_404 TOP DEPTHS	soil	5.1	soil	USA:MO:StLouis	0	24	25	Grain	TRUE	not applicable	not applicable	31.25	D5 403/404 15	not applicable	D5__403_404	soil metagenome	2
14937.S00IE0038	not applicable	Guinea (Conspicuum)	https://academic.oup.com/genetics/article/206/2/573/6064253?login=true	D5	sorghum soil with danforth	Free-living	Non-saline	Soil (non-saline)	NaN	not applicable	30	PI 533766	not applicable	38.8477	410658	135	urban biome	-90.6866	Grain NAM Parent	38.1	SC265	Burkina Faso	not applicable	TBD	farmland soil	soil	not applicable	not applicable		1	0.636	D5 403_404 TOP DEPTHS	soil	5.1	soil	USA:MO:StLouis	0	24	25	Grain	TRUE	not applicable	not applicable	31.25	D5 403/404 30	not applicable	D5__403_404	soil metagenome	2
14937.S00IE0039	not applicable	Guinea (Conspicuum)	https://academic.oup.com/genetics/article/206/2/573/6064253?login=true	D5	sorghum soil with danforth	Free-living	Non-saline	Soil (non-saline)	NaN	not applicable	60	PI 533766	not applicable	38.8477	410658	135	urban biome	-90.6866	Grain NAM Parent	38.1	SC265	Burkina Faso	not applicable	TBD	farmland soil	soil	not applicable	not applicable		1	0.636	D5 403_404 TOP DEPTHS	soil	5.1	soil	USA:MO:StLouis	0	24	25	Grain	TRUE	not applicable	not applicable	31.25	D5 403/404 60	not applicable	D5__403_404	soil metagenome	2
14937.S00IE0040	not applicable	Guinea (Conspicuum)	https://academic.oup.com/genetics/article/206/2/573/6064253?login=true	D5	sorghum soil with danforth	Free-living	Non-saline	Soil (non-saline)	NaN	not applicable	90	PI 533766	not applicable	38.8477	410658	135	urban biome	-90.6866	Grain NAM Parent	15.2	SC265	Burkina Faso	not applicable	TBD	farmland soil	soil	not applicable	not applicable		1	0.051	D5 403_404 LOWER DEPTHS	soil	4.8	soil	USA:MO:StLouis	24	60	24	Grain	TRUE	not applicable	not applicable	32.17	D5 403/404 90	not applicable	D5__403_404	soil metagenome	2
14937.S00IE0041	not applicable	Guinea (Conspicuum)	https://academic.oup.com/genetics/article/206/2/573/6064253?login=true	D5	sorghum soil with danforth	Free-living	Non-saline	Soil (non-saline)	NaN	not applicable	120	PI 533766	not applicable	38.8477	410658	135	urban biome	-90.6866	Grain NAM Parent	15.2	SC265	Burkina Faso	not applicable	TBD	farmland soil	soil	not applicable	not applicable		1	0.051	D5 403_404 LOWER DEPTHS	soil	4.8	soil	USA:MO:StLouis	24	60	24	Grain	TRUE	not applicable	not applicable	32.17	D5 403/404 120	not applicable	D5__403_404	soil metagenome	2
14937.S00IE0042	not applicable	Guinea (Conspicuum)	https://academic.oup.com/genetics/article/206/2/573/6064253?login=true	D5	sorghum soil with danforth	Free-living	Non-saline	Soil (non-saline)	NaN	not applicable	150	PI 533766	not applicable	38.8477	410658	135	urban biome	-90.6866	Grain NAM Parent	15.2	SC265	Burkina Faso	not applicable	TBD	farmland soil	soil	not applicable	not applicable		1	0.051	D5 403_404 LOWER DEPTHS	soil	4.8	soil	USA:MO:StLouis	24	60	24	Grain	TRUE	not applicable	not applicable	32.17	D5 403/404 150	not applicable	D5__403_4040	soil metagenome	2
14937.S00IE0043	not applicable	Caudatum	https://www.sciencedirect.com/science/article/pii/S0378429016307778	D5	sorghum soil with danforth	Free-living	Non-saline	Soil (non-saline)	NaN	not applicable	15	PI 595740	not applicable	38.8477	410658	135	urban biome	-90.6866	Converted version of Grassl, common NAM parent	31.3	SAP-133	Uganda	not applicable	TBD	farmland soil	soil	not applicable	not applicable		2	0.127	D5 473_474 TOP DEPTHS	soil	4.9	soil	USA:MO:StLouis	0	24	17	Sweet	TRUE	not applicable	not applicable	24.93	D5 473/474 15	not applicable	D5__473_474	soil metagenome	2
14937.S00IE0044	not applicable	Caudatum	https://www.sciencedirect.com/science/article/pii/S0378429016307778	D5	sorghum soil with danforth	Free-living	Non-saline	Soil (non-saline)	NaN	not applicable	30	PI 595740	not applicable	38.8477	410658	135	urban biome	-90.6866	Converted version of Grassl, common NAM parent	31.3	SAP-133	Uganda	not applicable	TBD	farmland soil	soil	not applicable	not applicable		2	0.127	D5 473_474 TOP DEPTHS	soil	4.9	soil	USA:MO:StLouis	0	24	17	Sweet	TRUE	not applicable	not applicable	24.93	D5 473/474 30	not applicable	D5__473_474	soil metagenome	2
14937.S00IE0045	not applicable	Caudatum	https://www.sciencedirect.com/science/article/pii/S0378429016307778	D5	sorghum soil with danforth	Free-living	Non-saline	Soil (non-saline)	NaN	not applicable	60	PI 595740	not applicable	38.8477	410658	135	urban biome	-90.6866	Converted version of Grassl, common NAM parent	31.3	SAP-133	Uganda	not applicable	TBD	farmland soil	soil	not applicable	not applicable		2	0.127	D5 473_474 TOP DEPTHS	soil	4.9	soil	USA:MO:StLouis	0	24	17	Sweet	TRUE	not applicable	not applicable	24.93	D5 473/474 60	not applicable	D5__473_474	soil metagenome	2
14937.S00IE0046	not applicable	Caudatum	https://www.sciencedirect.com/science/article/pii/S0378429016307778	D5	sorghum soil with danforth	Free-living	Non-saline	Soil (non-saline)	NaN	not applicable	90	PI 595740	not applicable	38.8477	410658	135	urban biome	-90.6866	Converted version of Grassl, common NAM parent	15.7	SAP-133	Uganda	not applicable	TBD	farmland soil	soil	not applicable	not applicable		2	0.024	D5 473_474 LOWER DEPTHS	soil	4.8	soil	USA:MO:StLouis	24	60	18	Sweet	TRUE	not applicable	not applicable	39.87	D5 473/474 90	not applicable	D5__473_474	soil metagenome	2
14937.S00IE0047	not applicable	Caudatum	https://www.sciencedirect.com/science/article/pii/S0378429016307778	D5	sorghum soil with danforth	Free-living	Non-saline	Soil (non-saline)	NaN	not applicable	120	PI 595740	not applicable	38.8477	410658	135	urban biome	-90.6866	Converted version of Grassl, common NAM parent	15.7	SAP-133	Uganda	not applicable	TBD	farmland soil	soil	not applicable	not applicable		2	0.024	D5 473_474 LOWER DEPTHS	soil	4.8	soil	USA:MO:StLouis	24	60	18	Sweet	TRUE	not applicable	not applicable	39.87	D5 473/474 120	not applicable	D5__473_474	soil metagenome	2
14937.S00IE0048	not applicable	Caudatum	https://www.sciencedirect.com/science/article/pii/S0378429016307778	D5	sorghum soil with danforth	Free-living	Non-saline	Soil (non-saline)	NaN	not applicable	150	PI 595740	not applicable	38.8477	410658	135	urban biome	-90.6866	Converted version of Grassl, common NAM parent	15.7	SAP-133	Uganda	not applicable	TBD	farmland soil	soil	not applicable	not applicable		2	0.024	D5 473_474 LOWER DEPTHS	soil	4.8	soil	USA:MO:StLouis	24	60	18	Sweet	TRUE	not applicable	not applicable	39.87	D5 473/474 150	not applicable	D5__473_4740	soil metagenome	2
14937.S00IE0049	not applicable	Kafir	https://academic.oup.com/genetics/article/206/2/573/6064253?login=true	D5	sorghum soil with danforth	Free-living	Non-saline	Soil (non-saline)	NaN	not applicable	15	PI 656023	not applicable	38.8477	410658	135	urban biome	-90.6866	Grain NAM Parent, reference kafir	32.7	Segaolane	Botswana	not applicable	TBD	farmland soil	soil	not applicable	not applicable		1	0.449	D5 515_516 TOP DEPTHS	soil	5.1	soil	USA:MO:StLouis	0	24	14	Grain	TRUE	not applicable	not applicable	33.09	D5 515/516 15	not applicable	D5__515_516	soil metagenome	2
14937.S00IE0050	not applicable	Kafir	https://academic.oup.com/genetics/article/206/2/573/6064253?login=true	D5	sorghum soil with danforth	Free-living	Non-saline	Soil (non-saline)	NaN	not applicable	30	PI 656023	not applicable	38.8477	410658	135	urban biome	-90.6866	Grain NAM Parent, reference kafir	32.7	Segaolane	Botswana	not applicable	TBD	farmland soil	soil	not applicable	not applicable		1	0.449	D5 515_516 TOP DEPTHS	soil	5.1	soil	USA:MO:StLouis	0	24	14	Grain	TRUE	not applicable	not applicable	33.09	D5 515/516 30	not applicable	D5__515_516	soil metagenome	2
14937.S00IE0051	not applicable	Kafir	https://academic.oup.com/genetics/article/206/2/573/6064253?login=true	D5	sorghum soil with danforth	Free-living	Non-saline	Soil (non-saline)	NaN	not applicable	60	PI 656023	not applicable	38.8477	410658	135	urban biome	-90.6866	Grain NAM Parent, reference kafir	32.7	Segaolane	Botswana	not applicable	TBD	farmland soil	soil	not applicable	not applicable		1	0.449	D5 515_516 TOP DEPTHS	soil	5.1	soil	USA:MO:StLouis	0	24	14	Grain	TRUE	not applicable	not applicable	33.09	D5 515/516 60	not applicable	D5__515_516	soil metagenome	2
14937.S00IE0052	not applicable	Kafir	https://academic.oup.com/genetics/article/206/2/573/6064253?login=true	D5	sorghum soil with danforth	Free-living	Non-saline	Soil (non-saline)	NaN	not applicable	90	PI 656023	not applicable	38.8477	410658	135	urban biome	-90.6866	Grain NAM Parent, reference kafir	15.8	Segaolane	Botswana	not applicable	TBD	farmland soil	soil	not applicable	not applicable		1	0.084	D5 515_516 LOWER DEPTHS	soil	4.9	soil	USA:MO:StLouis	24	60	40	Grain	TRUE	not applicable	not applicable	32.13	D5 515/516 90	not applicable	D5__515_516	soil metagenome	2
14937.S00IE0053	not applicable	Kafir	https://academic.oup.com/genetics/article/206/2/573/6064253?login=true	D5	sorghum soil with danforth	Free-living	Non-saline	Soil (non-saline)	NaN	not applicable	120	PI 656023	not applicable	38.8477	410658	135	urban biome	-90.6866	Grain NAM Parent, reference kafir	15.8	Segaolane	Botswana	not applicable	TBD	farmland soil	soil	not applicable	not applicable		1	0.084	D5 515_516 LOWER DEPTHS	soil	4.9	soil	USA:MO:StLouis	24	60	40	Grain	TRUE	not applicable	not applicable	32.13	D5 515/516 120	not applicable	D5__515_516	soil metagenome	2
14937.S00IE0054	not applicable	Kafir	https://academic.oup.com/genetics/article/206/2/573/6064253?login=true	D5	sorghum soil with danforth	Free-living	Non-saline	Soil (non-saline)	NaN	not applicable	150	PI 656023	not applicable	38.8477	410658	135	urban biome	-90.6866	Grain NAM Parent, reference kafir	15.8	Segaolane	Botswana	not applicable	TBD	farmland soil	soil	not applicable	not applicable		1	0.084	D5 515_516 LOWER DEPTHS	soil	4.9	soil	USA:MO:StLouis	24	60	40	Grain	TRUE	not applicable	not applicable	32.13	D5 515/516 150	not applicable	D5__515_5160	soil metagenome	2
14937.S00IE0055	not applicable	Caudatum	https://academic.oup.com/genetics/article/206/2/573/6064253?login=true ; https://onlinelibrary.wiley.com/doi/abs/10.1111/j.1439-0523.1992.tb00178.x	D5	sorghum soil with danforth	Free-living	Non-saline	Soil (non-saline)	NaN	not applicable	15	PI 656057	not applicable	38.8477	410658	135	urban biome	-90.6866	Grain NAM Parent, striga resistance, niger mini-NAM parent	36.3	P898012	Purdue	not applicable	TBD	farmland soil	soil	not applicable	not applicable		1	0.555	D5 517_518 TOP DEPTHS	soil	5.3	soil	USA:MO:StLouis	0	24	20	Grain	TRUE	not applicable	not applicable	21.73	D5 517/518 15	not applicable	D5__517_518	soil metagenome	2
14937.S00IE0056	not applicable	Caudatum	https://academic.oup.com/genetics/article/206/2/573/6064253?login=true ; https://onlinelibrary.wiley.com/doi/abs/10.1111/j.1439-0523.1992.tb00178.x	D5	sorghum soil with danforth	Free-living	Non-saline	Soil (non-saline)	NaN	not applicable	30	PI 656057	not applicable	38.8477	410658	135	urban biome	-90.6866	Grain NAM Parent, striga resistance, niger mini-NAM parent	36.3	P898012	Purdue	not applicable	TBD	farmland soil	soil	not applicable	not applicable		1	0.555	D5 517_518 TOP DEPTHS	soil	5.3	soil	USA:MO:StLouis	0	24	20	Grain	TRUE	not applicable	not applicable	21.73	D5 517/518 30	not applicable	D5__517_518	soil metagenome	2
14937.S00IE0057	not applicable	Caudatum	https://academic.oup.com/genetics/article/206/2/573/6064253?login=true ; https://onlinelibrary.wiley.com/doi/abs/10.1111/j.1439-0523.1992.tb00178.x	D5	sorghum soil with danforth	Free-living	Non-saline	Soil (non-saline)	NaN	not applicable	60	PI 656057	not applicable	38.8477	410658	135	urban biome	-90.6866	Grain NAM Parent, striga resistance, niger mini-NAM parent	36.3	P898012	Purdue	not applicable	TBD	farmland soil	soil	not applicable	not applicable		1	0.555	D5 517_518 TOP DEPTHS	soil	5.3	soil	USA:MO:StLouis	0	24	20	Grain	TRUE	not applicable	not applicable	21.73	D5 517/518 60	not applicable	D5__517_518	soil metagenome	2
14937.S00IE0058	not applicable	Caudatum	https://academic.oup.com/genetics/article/206/2/573/6064253?login=true ; https://onlinelibrary.wiley.com/doi/abs/10.1111/j.1439-0523.1992.tb00178.x	D5	sorghum soil with danforth	Free-living	Non-saline	Soil (non-saline)	NaN	not applicable	90	PI 656057	not applicable	38.8477	410658	135	urban biome	-90.6866	Grain NAM Parent, striga resistance, niger mini-NAM parent	15.9	P898012	Purdue	not applicable	TBD	farmland soil	soil	not applicable	not applicable		1	0.237	D5 517_518 LOWER DEPTHS	soil	4.8	soil	USA:MO:StLouis	24	60	41	Grain	TRUE	not applicable	not applicable	23.9	D5 517/518 90	not applicable	D5__517_518	soil metagenome	2
14937.S00IE0059	not applicable	Caudatum	https://academic.oup.com/genetics/article/206/2/573/6064253?login=true ; https://onlinelibrary.wiley.com/doi/abs/10.1111/j.1439-0523.1992.tb00178.x	D5	sorghum soil with danforth	Free-living	Non-saline	Soil (non-saline)	NaN	not applicable	120	PI 656057	not applicable	38.8477	410658	135	urban biome	-90.6866	Grain NAM Parent, striga resistance, niger mini-NAM parent	15.9	P898012	Purdue	not applicable	TBD	farmland soil	soil	not applicable	not applicable		1	0.237	D5 517_518 LOWER DEPTHS	soil	4.8	soil	USA:MO:StLouis	24	60	41	Grain	TRUE	not applicable	not applicable	23.9	D5 517/518 120	not applicable	D5__517_518	soil metagenome	2
14937.S00IE0060	not applicable	Caudatum	https://academic.oup.com/genetics/article/206/2/573/6064253?login=true ; https://onlinelibrary.wiley.com/doi/abs/10.1111/j.1439-0523.1992.tb00178.x	D5	sorghum soil with danforth	Free-living	Non-saline	Soil (non-saline)	NaN	not applicable	150	PI 656057	not applicable	38.8477	410658	135	urban biome	-90.6866	Grain NAM Parent, striga resistance, niger mini-NAM parent	15.9	P898012	Purdue	not applicable	TBD	farmland soil	soil	not applicable	not applicable		1	0.237	D5 517_518 LOWER DEPTHS	soil	4.8	soil	USA:MO:StLouis	24	60	41	Grain	TRUE	not applicable	not applicable	23.9	D5 517/518 150	not applicable	D5__517_5180	soil metagenome	2
14937.S00IE0061	not applicable	Kafir	https://academic.oup.com/g3journal/article/11/4/jkab060/6157831	D5	sorghum soil with danforth	Free-living	Non-saline	Soil (non-saline)	NaN	not applicable	15	PI 655972	not applicable	38.8477	410658	135	urban biome	-90.6866	Carbon Partitioning NAM Parent	37.8	Pink Kafir	Kansas, USA	not applicable	TBD	farmland soil	soil	not applicable	not applicable		1	0.33	D5 619_620 TOP DEPTHS	soil	5.1	soil	USA:MO:StLouis	0	24	19	Forage	TRUE	not applicable	not applicable	30.41	D5 619/620 15	not applicable	D5__619_620	soil metagenome	2
14937.S00IE0062	not applicable	Kafir	https://academic.oup.com/g3journal/article/11/4/jkab060/6157831	D5	sorghum soil with danforth	Free-living	Non-saline	Soil (non-saline)	NaN	not applicable	30	PI 655972	not applicable	38.8477	410658	135	urban biome	-90.6866	Carbon Partitioning NAM Parent	37.8	Pink Kafir	Kansas, USA	not applicable	TBD	farmland soil	soil	not applicable	not applicable		1	0.33	D5 619_620 TOP DEPTHS	soil	5.1	soil	USA:MO:StLouis	0	24	19	Forage	TRUE	not applicable	not applicable	30.41	D5 619/620 30	not applicable	D5__619_620	soil metagenome	2
14937.S00IE0063	not applicable	Kafir	https://academic.oup.com/g3journal/article/11/4/jkab060/6157831	D5	sorghum soil with danforth	Free-living	Non-saline	Soil (non-saline)	NaN	not applicable	60	PI 655972	not applicable	38.8477	410658	135	urban biome	-90.6866	Carbon Partitioning NAM Parent	37.8	Pink Kafir	Kansas, USA	not applicable	TBD	farmland soil	soil	not applicable	not applicable		1	0.33	D5 619_620 TOP DEPTHS	soil	5.1	soil	USA:MO:StLouis	0	24	19	Forage	TRUE	not applicable	not applicable	30.41	D5 619/620 60	not applicable	D5__619_620	soil metagenome	2
14937.S00IE0064	not applicable	Kafir	https://academic.oup.com/g3journal/article/11/4/jkab060/6157831	D5	sorghum soil with danforth	Free-living	Non-saline	Soil (non-saline)	NaN	not applicable	90	PI 655972	not applicable	38.8477	410658	135	urban biome	-90.6866	Carbon Partitioning NAM Parent	13	Pink Kafir	Kansas, USA	not applicable	TBD	farmland soil	soil	not applicable	not applicable		1	0.093	D5 619_620 LOWER DEPTHS	soil	4.8	soil	USA:MO:StLouis	24	60	23	Forage	TRUE	not applicable	not applicable	38.39	D5 619/620 90	not applicable	D5__619_620	soil metagenome	2
14937.S00IE0065	not applicable	Kafir	https://academic.oup.com/g3journal/article/11/4/jkab060/6157831	D5	sorghum soil with danforth	Free-living	Non-saline	Soil (non-saline)	NaN	not applicable	120	PI 655972	not applicable	38.8477	410658	135	urban biome	-90.6866	Carbon Partitioning NAM Parent	13	Pink Kafir	Kansas, USA	not applicable	TBD	farmland soil	soil	not applicable	not applicable		1	0.093	D5 619_620 LOWER DEPTHS	soil	4.8	soil	USA:MO:StLouis	24	60	23	Forage	TRUE	not applicable	not applicable	38.39	D5 619/620 120	not applicable	D5__619_620	soil metagenome	2
14937.S00IE0066	not applicable	Kafir	https://academic.oup.com/g3journal/article/11/4/jkab060/6157831	D5	sorghum soil with danforth	Free-living	Non-saline	Soil (non-saline)	NaN	not applicable	150	PI 655972	not applicable	38.8477	410658	135	urban biome	-90.6866	Carbon Partitioning NAM Parent	13	Pink Kafir	Kansas, USA	not applicable	TBD	farmland soil	soil	not applicable	not applicable		1	0.093	D5 619_620 LOWER DEPTHS	soil	4.8	soil	USA:MO:StLouis	24	60	23	Forage	TRUE	not applicable	not applicable	38.39	D5 619/620 150	not applicable	D5__619_6200	soil metagenome	2
14937.S00IE0067	not applicable	Caudatum (Zerazera)	https://academic.oup.com/genetics/article/206/2/573/6064253?login=true	D5	sorghum soil with danforth	Free-living	Non-saline	Soil (non-saline)	NaN	not applicable	15	PI 565121	not applicable	38.8477	410658	135	urban biome	-90.6866	Grain NAM Parent	38.8	Macia	ICRISAT	not applicable	TBD	farmland soil	soil	not applicable	not applicable		1	0.942	D5 821_822 TOP DEPTHS	soil	5.4	soil	USA:MO:StLouis	0	24	39	Grain	TRUE	not applicable	not applicable	38.77	D5 821/822 15	not applicable	D5__821_822	soil metagenome	2
14937.S00IE0068	not applicable	Caudatum (Zerazera)	https://academic.oup.com/genetics/article/206/2/573/6064253?login=true	D5	sorghum soil with danforth	Free-living	Non-saline	Soil (non-saline)	NaN	not applicable	30	PI 565121	not applicable	38.8477	410658	135	urban biome	-90.6866	Grain NAM Parent	38.8	Macia	ICRISAT	not applicable	TBD	farmland soil	soil	not applicable	not applicable		1	0.942	D5 821_822 TOP DEPTHS	soil	5.4	soil	USA:MO:StLouis	0	24	39	Grain	TRUE	not applicable	not applicable	38.77	D5 821/822 30	not applicable	D5__821_822	soil metagenome	2
14937.S00IE0069	not applicable	Caudatum (Zerazera)	https://academic.oup.com/genetics/article/206/2/573/6064253?login=true	D5	sorghum soil with danforth	Free-living	Non-saline	Soil (non-saline)	NaN	not applicable	60	PI 565121	not applicable	38.8477	410658	135	urban biome	-90.6866	Grain NAM Parent	38.8	Macia	ICRISAT	not applicable	TBD	farmland soil	soil	not applicable	not applicable		1	0.942	D5 821_822 TOP DEPTHS	soil	5.4	soil	USA:MO:StLouis	0	24	39	Grain	TRUE	not applicable	not applicable	38.77	D5 821/822 60	not applicable	D5__821_822	soil metagenome	2
14937.S00IE0070	not applicable	Caudatum (Zerazera)	https://academic.oup.com/genetics/article/206/2/573/6064253?login=true	D5	sorghum soil with danforth	Free-living	Non-saline	Soil (non-saline)	NaN	not applicable	90	PI 565121	not applicable	38.8477	410658	135	urban biome	-90.6866	Grain NAM Parent	9.5	Macia	ICRISAT	not applicable	TBD	farmland soil	soil	not applicable	not applicable		1	0.029	D5 821_822 LOWER DEPTHS	soil	4.8	soil	USA:MO:StLouis	24	60	41	Grain	TRUE	not applicable	not applicable	33.08	D5 821/822 90	not applicable	D5__821_822	soil metagenome	2
14937.S00IE0071	not applicable	Caudatum (Zerazera)	https://academic.oup.com/genetics/article/206/2/573/6064253?login=true	D5	sorghum soil with danforth	Free-living	Non-saline	Soil (non-saline)	NaN	not applicable	120	PI 565121	not applicable	38.8477	410658	135	urban biome	-90.6866	Grain NAM Parent	9.5	Macia	ICRISAT	not applicable	TBD	farmland soil	soil	not applicable	not applicable		1	0.029	D5 821_822 LOWER DEPTHS	soil	4.8	soil	USA:MO:StLouis	24	60	41	Grain	TRUE	not applicable	not applicable	33.08	D5 821/822 120	not applicable	D5__821_822	soil metagenome	2
14937.S00IE0072	not applicable	Caudatum (Zerazera)	https://academic.oup.com/genetics/article/206/2/573/6064253?login=true	D5	sorghum soil with danforth	Free-living	Non-saline	Soil (non-saline)	NaN	not applicable	150	PI 565121	not applicable	38.8477	410658	135	urban biome	-90.6866	Grain NAM Parent	9.5	Macia	ICRISAT	not applicable	TBD	farmland soil	soil	not applicable	not applicable		1	0.029	D5 821_822 LOWER DEPTHS	soil	4.8	soil	USA:MO:StLouis	24	60	41	Grain	TRUE	not applicable	not applicable	33.08	D5 821/822 150	not applicable	D5__821_8220	soil metagenome	2
14937.S00IE0073	not applicable	Durra	https://academic.oup.com/genetics/article/206/2/573/6064253?login=true	D5	sorghum soil with danforth	Free-living	Non-saline	Soil (non-saline)	NaN	not applicable	15	PI 534133	not applicable	38.8477	410658	135	urban biome	-90.6866	Grain NAM Parent	39.5	SC35	Ethiopia	not applicable	TBD	farmland soil	soil	not applicable	not applicable		1	1.134	D5 845_846 TOP DEPTHS	soil	5.4	soil	USA:MO:StLouis	0	24	20	Grain	TRUE	not applicable	not applicable	29.9	D5 845/846 15	not applicable	D5__845_846	soil metagenome	2
14937.S00IE0074	not applicable	Durra	https://academic.oup.com/genetics/article/206/2/573/6064253?login=true	D5	sorghum soil with danforth	Free-living	Non-saline	Soil (non-saline)	NaN	not applicable	30	PI 534133	not applicable	38.8477	410658	135	urban biome	-90.6866	Grain NAM Parent	39.5	SC35	Ethiopia	not applicable	TBD	farmland soil	soil	not applicable	not applicable		1	1.134	D5 845_846 TOP DEPTHS	soil	5.4	soil	USA:MO:StLouis	0	24	20	Grain	TRUE	not applicable	not applicable	29.9	D5 845/846 30	not applicable	D5__845_846	soil metagenome	2
14937.S00IE0075	not applicable	Durra	https://academic.oup.com/genetics/article/206/2/573/6064253?login=true	D5	sorghum soil with danforth	Free-living	Non-saline	Soil (non-saline)	NaN	not applicable	60	PI 534133	not applicable	38.8477	410658	135	urban biome	-90.6866	Grain NAM Parent	39.5	SC35	Ethiopia	not applicable	TBD	farmland soil	soil	not applicable	not applicable		1	1.134	D5 845_846 TOP DEPTHS	soil	5.4	soil	USA:MO:StLouis	0	24	20	Grain	TRUE	not applicable	not applicable	29.9	D5 845/846 60	not applicable	D5__845_846	soil metagenome	2
14937.S00IE0076	not applicable	Durra	https://academic.oup.com/genetics/article/206/2/573/6064253?login=true	D5	sorghum soil with danforth	Free-living	Non-saline	Soil (non-saline)	NaN	not applicable	90	PI 534133	not applicable	38.8477	410658	135	urban biome	-90.6866	Grain NAM Parent	12.7	SC35	Ethiopia	not applicable	TBD	farmland soil	soil	not applicable	not applicable		1	0.089	D5 845_846 LOWER DEPTHS	soil	4.8	soil	USA:MO:StLouis	24	60	27	Grain	TRUE	not applicable	not applicable	24.23	D5 845/846 90	not applicable	D5__845_846	soil metagenome	2
14937.S00IE0077	not applicable	Durra	https://academic.oup.com/genetics/article/206/2/573/6064253?login=true	D5	sorghum soil with danforth	Free-living	Non-saline	Soil (non-saline)	NaN	not applicable	120	PI 534133	not applicable	38.8477	410658	135	urban biome	-90.6866	Grain NAM Parent	12.7	SC35	Ethiopia	not applicable	TBD	farmland soil	soil	not applicable	not applicable		1	0.089	D5 845_846 LOWER DEPTHS	soil	4.8	soil	USA:MO:StLouis	24	60	27	Grain	TRUE	not applicable	not applicable	24.23	D5 845/846 120	not applicable	D5__845_846	soil metagenome	2
14937.S00IE0078	not applicable	Durra	https://academic.oup.com/genetics/article/206/2/573/6064253?login=true	D5	sorghum soil with danforth	Free-living	Non-saline	Soil (non-saline)	NaN	not applicable	150	PI 534133	not applicable	38.8477	410658	135	urban biome	-90.6866	Grain NAM Parent	12.7	SC35	Ethiopia	not applicable	TBD	farmland soil	soil	not applicable	not applicable		1	0.089	D5 845_846 LOWER DEPTHS	soil	4.8	soil	USA:MO:StLouis	24	60	27	Grain	TRUE	not applicable	not applicable	24.23	D5 845/846 150	not applicable	D5__845_8460	soil metagenome	2
14937.S00IE0079	not applicable	Durra	https://academic.oup.com/genetics/article/206/2/573/6064253?login=true	D5	sorghum soil with danforth	Free-living	Non-saline	Soil (non-saline)	NaN	not applicable	15	PI 534133	not applicable	38.8477	410658	135	urban biome	-90.6866	Grain NAM Parent	40.5	SC35	Ethiopia	not applicable	TBD	farmland soil	soil	not applicable	not applicable		2	0.648	D5 905_906 TOP DEPTHS	soil	5.8	soil	USA:MO:StLouis	0	24	24	Grain	TRUE	not applicable	not applicable	23.82	D5 905/906 15	not applicable	D5__905_906	soil metagenome	2
14937.S00IE0080	not applicable	Durra	https://academic.oup.com/genetics/article/206/2/573/6064253?login=true	D5	sorghum soil with danforth	Free-living	Non-saline	Soil (non-saline)	NaN	not applicable	30	PI 534133	not applicable	38.8477	410658	135	urban biome	-90.6866	Grain NAM Parent	40.5	SC35	Ethiopia	not applicable	TBD	farmland soil	soil	not applicable	not applicable		2	0.648	D5 905_906 TOP DEPTHS	soil	5.8	soil	USA:MO:StLouis	0	24	24	Grain	TRUE	not applicable	not applicable	23.82	D5 905/906 30	not applicable	D5__905_906	soil metagenome	2
14937.S00IE0081	not applicable	Durra	https://academic.oup.com/genetics/article/206/2/573/6064253?login=true	D5	sorghum soil with danforth	Free-living	Non-saline	Soil (non-saline)	NaN	not applicable	60	PI 534133	not applicable	38.8477	410658	135	urban biome	-90.6866	Grain NAM Parent	40.5	SC35	Ethiopia	not applicable	TBD	farmland soil	soil	not applicable	not applicable		2	0.648	D5 905_906 TOP DEPTHS	soil	5.8	soil	USA:MO:StLouis	0	24	24	Grain	TRUE	not applicable	not applicable	23.82	D5 905/906 60	not applicable	D5__905_906	soil metagenome	2
14937.S00IE0082	not applicable	Durra	https://academic.oup.com/genetics/article/206/2/573/6064253?login=true	D5	sorghum soil with danforth	Free-living	Non-saline	Soil (non-saline)	NaN	not applicable	90	PI 534133	not applicable	38.8477	410658	135	urban biome	-90.6866	Grain NAM Parent	13.8	SC35	Ethiopia	not applicable	TBD	farmland soil	soil	not applicable	not applicable		2	0.18	D5 905_906 LOWER DEPTHS	soil	4.6	soil	USA:MO:StLouis	24	60	15	Grain	TRUE	not applicable	not applicable	30.65	D5 905/906 90	not applicable	D5__905_906	soil metagenome	2
14937.S00IE0083	not applicable	Durra	https://academic.oup.com/genetics/article/206/2/573/6064253?login=true	D5	sorghum soil with danforth	Free-living	Non-saline	Soil (non-saline)	NaN	not applicable	120	PI 534133	not applicable	38.8477	410658	135	urban biome	-90.6866	Grain NAM Parent	13.8	SC35	Ethiopia	not applicable	TBD	farmland soil	soil	not applicable	not applicable		2	0.18	D5 905_906 LOWER DEPTHS	soil	4.6	soil	USA:MO:StLouis	24	60	15	Grain	TRUE	not applicable	not applicable	30.65	D5 905/906 120	not applicable	D5__905_906	soil metagenome	2
14937.S00IE0084	not applicable	Caudatum (Feterita)	https://academic.oup.com/genetics/article/206/2/573/6064253?login=true	D5	sorghum soil with danforth	Free-living	Non-saline	Soil (non-saline)	NaN	not applicable	15	PI 656015	not applicable	38.8477	410658	135	urban biome	-90.6866	Grain NAM Parent	38	Ajabsido	Sudan	not applicable	TBD	farmland soil	soil	not applicable	not applicable		2	0.747	D5 967_968 TOP DEPTHS	soil	5.7	soil	USA:MO:StLouis	0	24	12	Grain	TRUE	not applicable	not applicable	30.59	D5 967/968 15	not applicable	D5__967_968	soil metagenome	2
14937.S00IE0085	not applicable	Caudatum (Feterita)	https://academic.oup.com/genetics/article/206/2/573/6064253?login=true	D5	sorghum soil with danforth	Free-living	Non-saline	Soil (non-saline)	NaN	not applicable	30	PI 656015	not applicable	38.8477	410658	135	urban biome	-90.6866	Grain NAM Parent	38	Ajabsido	Sudan	not applicable	TBD	farmland soil	soil	not applicable	not applicable		2	0.747	D5 967_968 TOP DEPTHS	soil	5.7	soil	USA:MO:StLouis	0	24	12	Grain	TRUE	not applicable	not applicable	30.59	D5 967/968 30	not applicable	D5__967_968	soil metagenome	2
14937.S00IE0086	not applicable	Caudatum (Feterita)	https://academic.oup.com/genetics/article/206/2/573/6064253?login=true	D5	sorghum soil with danforth	Free-living	Non-saline	Soil (non-saline)	NaN	not applicable	60	PI 656015	not applicable	38.8477	410658	135	urban biome	-90.6866	Grain NAM Parent	38	Ajabsido	Sudan	not applicable	TBD	farmland soil	soil	not applicable	not applicable		2	0.747	D5 967_968 TOP DEPTHS	soil	5.7	soil	USA:MO:StLouis	0	24	12	Grain	TRUE	not applicable	not applicable	30.59	D5 967/968 60	not applicable	D5__967_968	soil metagenome	2
14937.S00IE0087	not applicable	Caudatum (Feterita)	https://academic.oup.com/genetics/article/206/2/573/6064253?login=true	D5	sorghum soil with danforth	Free-living	Non-saline	Soil (non-saline)	NaN	not applicable	90	PI 656015	not applicable	38.8477	410658	135	urban biome	-90.6866	Grain NAM Parent	15.3	Ajabsido	Sudan	not applicable	TBD	farmland soil	soil	not applicable	not applicable		2	0.068	D5 967_968 LOWER DEPTHS	soil	4.7	soil	USA:MO:StLouis	24	60	81	Grain	TRUE	not applicable	not applicable	33.64	D5 967/968 90	not applicable	D5__967_968	soil metagenome	2
14937.S00IE0088	not applicable	Caudatum (Feterita)	https://academic.oup.com/genetics/article/206/2/573/6064253?login=true	D5	sorghum soil with danforth	Free-living	Non-saline	Soil (non-saline)	NaN	not applicable	120	PI 656015	not applicable	38.8477	410658	135	urban biome	-90.6866	Grain NAM Parent	15.3	Ajabsido	Sudan	not applicable	TBD	farmland soil	soil	not applicable	not applicable		2	0.068	D5 967_968 LOWER DEPTHS	soil	4.7	soil	USA:MO:StLouis	24	60	81	Grain	TRUE	not applicable	not applicable	33.64	D5 967/968 120	not applicable	D5__967_968	soil metagenome	2
14937.S00IE0089	not applicable	Caudatum (Feterita)	https://academic.oup.com/genetics/article/206/2/573/6064253?login=true	D5	sorghum soil with danforth	Free-living	Non-saline	Soil (non-saline)	NaN	not applicable	150	PI 656015	not applicable	38.8477	410658	135	urban biome	-90.6866	Grain NAM Parent	15.3	Ajabsido	Sudan	not applicable	TBD	farmland soil	soil	not applicable	not applicable		2	0.068	D5 967_968 LOWER DEPTHS	soil	4.7	soil	USA:MO:StLouis	24	60	81	Grain	TRUE	not applicable	not applicable	33.64	D5 967/968 150	not applicable	D5__967_9680	soil metagenome	2
14937.S00IE0090	not applicable	Guinea	https://academic.oup.com/genetics/article/206/2/573/6064253?login=true	D5	sorghum soil with danforth	Free-living	Non-saline	Soil (non-saline)	NaN	not applicable	15	PI 576434	not applicable	38.8477	410658	135	urban biome	-90.6866	Grain NAM Parent	25.8	SC1103	Nigeria	not applicable	TBD	farmland soil	soil	not applicable	not applicable		2	0.118	D5 1027_1028 TOP DEPTHS	soil	5.8	soil	USA:MO:StLouis	0	24	12	Grain	TRUE	not applicable	not applicable	34.53	D5 1027/1028 15	not applicable	D5__1027_1028	soil metagenome	2
14937.S00IE0091	not applicable	Guinea	https://academic.oup.com/genetics/article/206/2/573/6064253?login=true	D5	sorghum soil with danforth	Free-living	Non-saline	Soil (non-saline)	NaN	not applicable	30	PI 576434	not applicable	38.8477	410658	135	urban biome	-90.6866	Grain NAM Parent	25.8	SC1103	Nigeria	not applicable	TBD	farmland soil	soil	not applicable	not applicable		2	0.118	D5 1027_1028 TOP DEPTHS	soil	5.8	soil	USA:MO:StLouis	0	24	12	Grain	TRUE	not applicable	not applicable	34.53	D5 1027/1028 30	not applicable	D5__1027_1028	soil metagenome	2
14937.S00IE0092	not applicable	Guinea	https://academic.oup.com/genetics/article/206/2/573/6064253?login=true	D5	sorghum soil with danforth	Free-living	Non-saline	Soil (non-saline)	NaN	not applicable	60	PI 576434	not applicable	38.8477	410658	135	urban biome	-90.6866	Grain NAM Parent	25.8	SC1103	Nigeria	not applicable	TBD	farmland soil	soil	not applicable	not applicable		2	0.118	D5 1027_1028 TOP DEPTHS	soil	5.8	soil	USA:MO:StLouis	0	24	12	Grain	TRUE	not applicable	not applicable	34.53	D5 1027/1028 60	not applicable	D5__1027_1028	soil metagenome	2
14937.S00IE0093	not applicable	Guinea	https://academic.oup.com/genetics/article/206/2/573/6064253?login=true	D5	sorghum soil with danforth	Free-living	Non-saline	Soil (non-saline)	NaN	not applicable	90	PI 576434	not applicable	38.8477	410658	135	urban biome	-90.6866	Grain NAM Parent	11	SC1103	Nigeria	not applicable	TBD	farmland soil	soil	not applicable	not applicable		2	0.053	D5 1027_1028 LOWER DEPTHS	soil	4.7	soil	USA:MO:StLouis	24	60	42	Grain	TRUE	not applicable	not applicable	33.93	D5 1027/1028 90	not applicable	D5__1027_1028	soil metagenome	2
14937.S00IE0094	not applicable	Guinea	https://academic.oup.com/genetics/article/206/2/573/6064253?login=true	D5	sorghum soil with danforth	Free-living	Non-saline	Soil (non-saline)	NaN	not applicable	120	PI 576434	not applicable	38.8477	410658	135	urban biome	-90.6866	Grain NAM Parent	11	SC1103	Nigeria	not applicable	TBD	farmland soil	soil	not applicable	not applicable		2	0.053	D5 1027_1028 LOWER DEPTHS	soil	4.7	soil	USA:MO:StLouis	24	60	42	Grain	TRUE	not applicable	not applicable	33.93	D5 1027/1028 120	not applicable	D5__1027_1028	soil metagenome	2
14937.S00IE0095	not applicable	Guinea	https://academic.oup.com/genetics/article/206/2/573/6064253?login=true	D5	sorghum soil with danforth	Free-living	Non-saline	Soil (non-saline)	NaN	not applicable	150	PI 576434	not applicable	38.8477	410658	135	urban biome	-90.6866	Grain NAM Parent	11	SC1103	Nigeria	not applicable	TBD	farmland soil	soil	not applicable	not applicable		2	0.053	D5 1027_1028 LOWER DEPTHS	soil	4.7	soil	USA:MO:StLouis	24	60	42	Grain	TRUE	not applicable	not applicable	33.93	D5 1027/1028 150	not applicable	D5__1027_10280	soil metagenome	2
14937.S00IE0096	not applicable	Caudatum-Bicolor	https://academic.oup.com/genetics/article/206/2/573/6064253?login=true	D5	sorghum soil with danforth	Free-living	Non-saline	Soil (non-saline)	NaN	not applicable	15	PI 597980	not applicable	38.8477	410658	135	urban biome	-90.6866	Grain NAM Parent	34.1	SC1345	Mali	not applicable	TBD	farmland soil	soil	not applicable	not applicable		2	0.603	D5 1029_1030 TOP DEPTHS	soil	5.7	soil	USA:MO:StLouis	0	24	15	Grain	TRUE	not applicable	not applicable	26.2	D5 1029/1030 15	not applicable	D5__1029_1030	soil metagenome	2
14937.S00IE0097	not applicable	Caudatum-Bicolor	https://academic.oup.com/genetics/article/206/2/573/6064253?login=true	D5	sorghum soil with danforth	Free-living	Non-saline	Soil (non-saline)	NaN	not applicable	30	PI 597980	not applicable	38.8477	410658	135	urban biome	-90.6866	Grain NAM Parent	34.1	SC1345	Mali	not applicable	TBD	farmland soil	soil	not applicable	not applicable		2	0.603	D5 1029_1030 TOP DEPTHS	soil	5.7	soil	USA:MO:StLouis	0	24	15	Grain	TRUE	not applicable	not applicable	26.2	D5 1029/1030 30	not applicable	D5__1029_1030	soil metagenome	2
14937.S00IE0098	not applicable	Caudatum-Bicolor	https://academic.oup.com/genetics/article/206/2/573/6064253?login=true	D5	sorghum soil with danforth	Free-living	Non-saline	Soil (non-saline)	NaN	not applicable	60	PI 597980	not applicable	38.8477	410658	135	urban biome	-90.6866	Grain NAM Parent	34.1	SC1345	Mali	not applicable	TBD	farmland soil	soil	not applicable	not applicable		2	0.603	D5 1029_1030 TOP DEPTHS	soil	5.7	soil	USA:MO:StLouis	0	24	15	Grain	TRUE	not applicable	not applicable	26.2	D5 1029/1030 60	not applicable	D5__1029_1030	soil metagenome	2
14937.S00IE0099	not applicable	Caudatum-Bicolor	https://academic.oup.com/genetics/article/206/2/573/6064253?login=true	D5	sorghum soil with danforth	Free-living	Non-saline	Soil (non-saline)	NaN	not applicable	90	PI 597980	not applicable	38.8477	410658	135	urban biome	-90.6866	Grain NAM Parent	10.4	SC1345	Mali	not applicable	TBD	farmland soil	soil	not applicable	not applicable		2	0.089	D5 1029_1030 LOWER DEPTHS	soil	4.8	soil	USA:MO:StLouis	24	60	53	Grain	TRUE	not applicable	not applicable	38.57	D5 1029/1030 90	not applicable	D5__1029_1030	soil metagenome	2
14937.S00IE0100	not applicable	Caudatum-Bicolor	https://academic.oup.com/genetics/article/206/2/573/6064253?login=true	D5	sorghum soil with danforth	Free-living	Non-saline	Soil (non-saline)	NaN	not applicable	120	PI 597980	not applicable	38.8477	410658	135	urban biome	-90.6866	Grain NAM Parent	10.4	SC1345	Mali	not applicable	TBD	farmland soil	soil	not applicable	not applicable		2	0.089	D5 1029_1030 LOWER DEPTHS	soil	4.8	soil	USA:MO:StLouis	24	60	53	Grain	TRUE	not applicable	not applicable	38.57	D5 1029/1030 120	not applicable	D5__1029_1030	soil metagenome	2
14937.S00IE0101	not applicable	Caudatum-Bicolor	https://academic.oup.com/genetics/article/206/2/573/6064253?login=true	D5	sorghum soil with danforth	Free-living	Non-saline	Soil (non-saline)	NaN	not applicable	150	PI 597980	not applicable	38.8477	410658	135	urban biome	-90.6866	Grain NAM Parent	10.4	SC1345	Mali	not applicable	TBD	farmland soil	soil	not applicable	not applicable		2	0.089	D5 1029_1030 LOWER DEPTHS	soil	4.8	soil	USA:MO:StLouis	24	60	53	Grain	TRUE	not applicable	not applicable	38.57	D5 1029/1030 150	not applicable	D5__1029_10300	soil metagenome	2
14937.S00IE0102	not applicable	Caudatum-Durra	https://academic.oup.com/plphys/article/182/2/977/6116230#236973515	D5	sorghum soil with danforth	Free-living	Non-saline	Soil (non-saline)	NaN	not applicable	15	PI 533762	not applicable	38.8477	410658	135	urban biome	-90.6866	largest root area (2020 RSA study)	35.8	Tambroro 7	Sudan	not applicable	TBD	farmland soil	soil	not applicable	not applicable		1	0.408	D5 1041_1042 TOP DEPTHS	soil	5.5	soil	USA:MO:StLouis	0	24	52		TRUE	not applicable	not applicable	29.88	D5 1041/1042 15	not applicable	D5__1041_1042	soil metagenome	2
14937.S00IE0103	not applicable	Caudatum-Durra	https://academic.oup.com/plphys/article/182/2/977/6116230#236973515	D5	sorghum soil with danforth	Free-living	Non-saline	Soil (non-saline)	NaN	not applicable	30	PI 533762	not applicable	38.8477	410658	135	urban biome	-90.6866	largest root area (2020 RSA study)	35.8	Tambroro 7	Sudan	not applicable	TBD	farmland soil	soil	not applicable	not applicable		1	0.408	D5 1041_1042 TOP DEPTHS	soil	5.5	soil	USA:MO:StLouis	0	24	52		TRUE	not applicable	not applicable	29.88	D5 1041/1042 30	not applicable	D5__1041_1042	soil metagenome	2
14937.S00IE0104	not applicable	Caudatum-Durra	https://academic.oup.com/plphys/article/182/2/977/6116230#236973515	D5	sorghum soil with danforth	Free-living	Non-saline	Soil (non-saline)	NaN	not applicable	60	PI 533762	not applicable	38.8477	410658	135	urban biome	-90.6866	largest root area (2020 RSA study)	35.8	Tambroro 7	Sudan	not applicable	TBD	farmland soil	soil	not applicable	not applicable		1	0.408	D5 1041_1042 TOP DEPTHS	soil	5.5	soil	USA:MO:StLouis	0	24	52		TRUE	not applicable	not applicable	29.88	D5 1041/1042 60	not applicable	D5__1041_1042	soil metagenome	2
14937.S00IE0105	not applicable	Caudatum-Durra	https://academic.oup.com/plphys/article/182/2/977/6116230#236973515	D5	sorghum soil with danforth	Free-living	Non-saline	Soil (non-saline)	NaN	not applicable	90	PI 533762	not applicable	38.8477	410658	135	urban biome	-90.6866	largest root area (2020 RSA study)	5.5	Tambroro 7	Sudan	not applicable	TBD	farmland soil	soil	not applicable	not applicable		1	0.244	D5 1041_1042 LOWER DEPTHS	soil	4.8	soil	USA:MO:StLouis	24	60	37		TRUE	not applicable	not applicable	38.65	D5 1041/1042 90	not applicable	D5__1041_1042	soil metagenome	2
14937.S00IE0106	not applicable	Caudatum-Durra	https://academic.oup.com/plphys/article/182/2/977/6116230#236973515	D5	sorghum soil with danforth	Free-living	Non-saline	Soil (non-saline)	NaN	not applicable	120	PI 533762	not applicable	38.8477	410658	135	urban biome	-90.6866	largest root area (2020 RSA study)	5.5	Tambroro 7	Sudan	not applicable	TBD	farmland soil	soil	not applicable	not applicable		1	0.244	D5 1041_1042 LOWER DEPTHS	soil	4.8	soil	USA:MO:StLouis	24	60	37		TRUE	not applicable	not applicable	38.65	D5 1041/1042 120	not applicable	D5__1041_1042	soil metagenome	2
14937.S00IE0107	not applicable	Caudatum-Durra	https://academic.oup.com/plphys/article/182/2/977/6116230#236973515	D5	sorghum soil with danforth	Free-living	Non-saline	Soil (non-saline)	NaN	not applicable	150	PI 533762	not applicable	38.8477	410658	135	urban biome	-90.6866	largest root area (2020 RSA study)	5.5	Tambroro 7	Sudan	not applicable	TBD	farmland soil	soil	not applicable	not applicable		1	0.244	D5 1041_1042 LOWER DEPTHS	soil	4.8	soil	USA:MO:StLouis	24	60	37		TRUE	not applicable	not applicable	38.65	D5 1041/1042 150	not applicable	D5__1041_10420	soil metagenome	2
14937.S00IE0108	not applicable	Guinea (Conspicuum)	https://academic.oup.com/genetics/article/206/2/573/6064253?login=true	D5	sorghum soil with danforth	Free-living	Non-saline	Soil (non-saline)	NaN	not applicable	15	PI 533766	not applicable	38.8477	410658	135	urban biome	-90.6866	Grain NAM Parent	33.1	SC265	Burkina Faso	not applicable	TBD	farmland soil	soil	not applicable	not applicable		2	0.329	D5 1069_1070 TOP DEPTHS	soil	5.5	soil	USA:MO:StLouis	0	24	22	Grain	TRUE	not applicable	not applicable	32.45	D5 1069/1070 15	not applicable	D5__1069_1070	soil metagenome	2
14937.S00IE0109	not applicable	Guinea (Conspicuum)	https://academic.oup.com/genetics/article/206/2/573/6064253?login=true	D5	sorghum soil with danforth	Free-living	Non-saline	Soil (non-saline)	NaN	not applicable	30	PI 533766	not applicable	38.8477	410658	135	urban biome	-90.6866	Grain NAM Parent	33.1	SC265	Burkina Faso	not applicable	TBD	farmland soil	soil	not applicable	not applicable		2	0.329	D5 1069_1070 TOP DEPTHS	soil	5.5	soil	USA:MO:StLouis	0	24	22	Grain	TRUE	not applicable	not applicable	32.45	D5 1069/1070 30	not applicable	D5__1069_1070	soil metagenome	2
14937.S00IE0110	not applicable	Guinea (Conspicuum)	https://academic.oup.com/genetics/article/206/2/573/6064253?login=true	D5	sorghum soil with danforth	Free-living	Non-saline	Soil (non-saline)	NaN	not applicable	60	PI 533766	not applicable	38.8477	410658	135	urban biome	-90.6866	Grain NAM Parent	33.1	SC265	Burkina Faso	not applicable	TBD	farmland soil	soil	not applicable	not applicable		2	0.329	D5 1069_1070 TOP DEPTHS	soil	5.5	soil	USA:MO:StLouis	0	24	22	Grain	TRUE	not applicable	not applicable	32.45	D5 1069/1070 60	not applicable	D5__1069_1070	soil metagenome	2
14937.S00IE0111	not applicable	Guinea (Conspicuum)	https://academic.oup.com/genetics/article/206/2/573/6064253?login=true	D5	sorghum soil with danforth	Free-living	Non-saline	Soil (non-saline)	NaN	not applicable	90	PI 533766	not applicable	38.8477	410658	135	urban biome	-90.6866	Grain NAM Parent	8.6	SC265	Burkina Faso	not applicable	TBD	farmland soil	soil	not applicable	not applicable		2	0.065	D5 1069_1070 LOWER DEPTHS	soil	4.6	soil	USA:MO:StLouis	24	60	19	Grain	TRUE	not applicable	not applicable	42.32	D5 1069/1070 90	not applicable	D5__1069_1070	soil metagenome	2
14937.S00IE0112	not applicable	Guinea (Conspicuum)	https://academic.oup.com/genetics/article/206/2/573/6064253?login=true	D5	sorghum soil with danforth	Free-living	Non-saline	Soil (non-saline)	NaN	not applicable	120	PI 533766	not applicable	38.8477	410658	135	urban biome	-90.6866	Grain NAM Parent	8.6	SC265	Burkina Faso	not applicable	TBD	farmland soil	soil	not applicable	not applicable		2	0.065	D5 1069_1070 LOWER DEPTHS	soil	4.6	soil	USA:MO:StLouis	24	60	19	Grain	TRUE	not applicable	not applicable	42.32	D5 1069/1070 120	not applicable	D5__1069_1070	soil metagenome	2
14937.S00IE0113	not applicable	Kafir	https://academic.oup.com/g3journal/article/11/4/jkab060/6157831	D5	sorghum soil with danforth	Free-living	Non-saline	Soil (non-saline)	NaN	not applicable	15	PI 655972	not applicable	38.8477	410658	135	urban biome	-90.6866	Carbon Partitioning NAM Parent	27.6	Pink Kafir	Kansas, USA	not applicable	TBD	farmland soil	soil	not applicable	not applicable		2	0.7	D5 1075_1076 TOP DEPTHS	soil	5.7	soil	USA:MO:StLouis	0	24	17	Forage	TRUE	not applicable	not applicable	26.99	D5 1075/1076 15	not applicable	D5__1075_1076	soil metagenome	2
14937.S00IE0114	not applicable	Kafir	https://academic.oup.com/g3journal/article/11/4/jkab060/6157831	D5	sorghum soil with danforth	Free-living	Non-saline	Soil (non-saline)	NaN	not applicable	30	PI 655972	not applicable	38.8477	410658	135	urban biome	-90.6866	Carbon Partitioning NAM Parent	27.6	Pink Kafir	Kansas, USA	not applicable	TBD	farmland soil	soil	not applicable	not applicable		2	0.7	D5 1075_1076 TOP DEPTHS	soil	5.7	soil	USA:MO:StLouis	0	24	17	Forage	TRUE	not applicable	not applicable	26.99	D5 1075/1076 30	not applicable	D5__1075_1076	soil metagenome	2
14937.S00IE0115	not applicable	Kafir	https://academic.oup.com/g3journal/article/11/4/jkab060/6157831	D5	sorghum soil with danforth	Free-living	Non-saline	Soil (non-saline)	NaN	not applicable	60	PI 655972	not applicable	38.8477	410658	135	urban biome	-90.6866	Carbon Partitioning NAM Parent	27.6	Pink Kafir	Kansas, USA	not applicable	TBD	farmland soil	soil	not applicable	not applicable		2	0.7	D5 1075_1076 TOP DEPTHS	soil	5.7	soil	USA:MO:StLouis	0	24	17	Forage	TRUE	not applicable	not applicable	26.99	D5 1075/1076 60	not applicable	D5__1075_1076	soil metagenome	2
14937.S00IE0116	not applicable	Kafir	https://academic.oup.com/g3journal/article/11/4/jkab060/6157831	D5	sorghum soil with danforth	Free-living	Non-saline	Soil (non-saline)	NaN	not applicable	90	PI 655972	not applicable	38.8477	410658	135	urban biome	-90.6866	Carbon Partitioning NAM Parent	9.8	Pink Kafir	Kansas, USA	not applicable	TBD	farmland soil	soil	not applicable	not applicable		2	0.315	D5 1075_1076 LOWER DEPTHS	soil	4.8	soil	USA:MO:StLouis	24	60	10	Forage	TRUE	not applicable	not applicable	43.17	D5 1075/1076 90	not applicable	D5__1075_1076	soil metagenome	2
14937.S00IE0117	not applicable	Kafir	https://academic.oup.com/g3journal/article/11/4/jkab060/6157831	D5	sorghum soil with danforth	Free-living	Non-saline	Soil (non-saline)	NaN	not applicable	120	PI 655972	not applicable	38.8477	410658	135	urban biome	-90.6866	Carbon Partitioning NAM Parent	9.8	Pink Kafir	Kansas, USA	not applicable	TBD	farmland soil	soil	not applicable	not applicable		2	0.315	D5 1075_1076 LOWER DEPTHS	soil	4.8	soil	USA:MO:StLouis	24	60	10	Forage	TRUE	not applicable	not applicable	43.17	D5 1075/1076 120	not applicable	D5__1075_1076	soil metagenome	2
14937.S00IE0118	not applicable	Kafir	https://academic.oup.com/g3journal/article/11/4/jkab060/6157831	D5	sorghum soil with danforth	Free-living	Non-saline	Soil (non-saline)	NaN	not applicable	150	PI 655972	not applicable	38.8477	410658	135	urban biome	-90.6866	Carbon Partitioning NAM Parent	9.8	Pink Kafir	Kansas, USA	not applicable	TBD	farmland soil	soil	not applicable	not applicable		2	0.315	D5 1075_1076 LOWER DEPTHS	soil	4.8	soil	USA:MO:StLouis	24	60	10	Forage	TRUE	not applicable	not applicable	43.17	D5 1075/1076 150	not applicable	D5__1075_10760	soil metagenome	2
14937.S00IE0119	not applicable	Guinea	https://academic.oup.com/genetics/article/206/2/573/6064253?login=true	D5	sorghum soil with danforth	Free-living	Non-saline	Soil (non-saline)	NaN	not applicable	15	PI 655996	not applicable	38.8477	410658	135	urban biome	-90.6866	Grain NAM Parent	37.6	Tx430	Texas A&M	not applicable	TBD	farmland soil	soil	not applicable	not applicable		1	1.212	D5 1093_1094 TOP DEPTHS	soil	5.4	soil	USA:MO:StLouis	0	24	17	Grain	TRUE	not applicable	not applicable	30.71	D5 1093/1094 15	not applicable	D5__1093_1094	soil metagenome	2
14937.S00IE0120	not applicable	Guinea	https://academic.oup.com/genetics/article/206/2/573/6064253?login=true	D5	sorghum soil with danforth	Free-living	Non-saline	Soil (non-saline)	NaN	not applicable	30	PI 655996	not applicable	38.8477	410658	135	urban biome	-90.6866	Grain NAM Parent	37.6	Tx430	Texas A&M	not applicable	TBD	farmland soil	soil	not applicable	not applicable		1	1.212	D5 1093_1094 TOP DEPTHS	soil	5.4	soil	USA:MO:StLouis	0	24	17	Grain	TRUE	not applicable	not applicable	30.71	D5 1093/1094 30	not applicable	D5__1093_1094	soil metagenome	2
14937.S00IE0121	not applicable	Guinea	https://academic.oup.com/genetics/article/206/2/573/6064253?login=true	D5	sorghum soil with danforth	Free-living	Non-saline	Soil (non-saline)	NaN	not applicable	60	PI 655996	not applicable	38.8477	410658	135	urban biome	-90.6866	Grain NAM Parent	37.6	Tx430	Texas A&M	not applicable	TBD	farmland soil	soil	not applicable	not applicable		1	1.212	D5 1093_1094 TOP DEPTHS	soil	5.4	soil	USA:MO:StLouis	0	24	17	Grain	TRUE	not applicable	not applicable	30.71	D5 1093/1094 60	not applicable	D5__1093_1094	soil metagenome	2
14937.S00IE0122	not applicable	Guinea	https://academic.oup.com/genetics/article/206/2/573/6064253?login=true	D5	sorghum soil with danforth	Free-living	Non-saline	Soil (non-saline)	NaN	not applicable	90	PI 655996	not applicable	38.8477	410658	135	urban biome	-90.6866	Grain NAM Parent	7.2	Tx430	Texas A&M	not applicable	TBD	farmland soil	soil	not applicable	not applicable		1	0.081	D5 1093_1094 LOWER DEPTHS	soil	4.8	soil	USA:MO:StLouis	24	60	27	Grain	TRUE	not applicable	not applicable	27.2	D5 1093/1094 90	not applicable	D5__1093_1094	soil metagenome	2
14937.S00IE0123	not applicable	Guinea	https://academic.oup.com/genetics/article/206/2/573/6064253?login=true	D5	sorghum soil with danforth	Free-living	Non-saline	Soil (non-saline)	NaN	not applicable	120	PI 655996	not applicable	38.8477	410658	135	urban biome	-90.6866	Grain NAM Parent	7.2	Tx430	Texas A&M	not applicable	TBD	farmland soil	soil	not applicable	not applicable		1	0.081	D5 1093_1094 LOWER DEPTHS	soil	4.8	soil	USA:MO:StLouis	24	60	27	Grain	TRUE	not applicable	not applicable	27.2	D5 1093/1094 120	not applicable	D5__1093_1094	soil metagenome	2
14937.S00IE0124	not applicable	Guinea	https://academic.oup.com/genetics/article/206/2/573/6064253?login=true	D5	sorghum soil with danforth	Free-living	Non-saline	Soil (non-saline)	NaN	not applicable	150	PI 655996	not applicable	38.8477	410658	135	urban biome	-90.6866	Grain NAM Parent	7.2	Tx430	Texas A&M	not applicable	TBD	farmland soil	soil	not applicable	not applicable		1	0.081	D5 1093_1094 LOWER DEPTHS	soil	4.8	soil	USA:MO:StLouis	24	60	27	Grain	TRUE	not applicable	not applicable	27.2	D5 1093/1094 150	not applicable	D5__1093_10940	soil metagenome	2
14937.S00IE0125	not applicable	Unclassified		D5	sorghum soil with danforth	Free-living	Non-saline	Soil (non-saline)	NaN	not applicable	15	PI 564163	not applicable	38.8477	410658	135	urban biome	-90.6866		19	BTx623	United States	not applicable	TBD	farmland soil	soil	not applicable	not applicable		3	0.233	D5 1113_1114 TOP DEPTHS	soil	5.6	soil	USA:MO:StLouis	0	24	18	Grain	TRUE	not applicable	not applicable	32.15	D5 1113/1114 15	not applicable	D5__1113_1114	soil metagenome	2
14937.S00IE0126	not applicable	Unclassified		D5	sorghum soil with danforth	Free-living	Non-saline	Soil (non-saline)	NaN	not applicable	30	PI 564163	not applicable	38.8477	410658	135	urban biome	-90.6866		19	BTx623	United States	not applicable	TBD	farmland soil	soil	not applicable	not applicable		3	0.233	D5 1113_1114 TOP DEPTHS	soil	5.6	soil	USA:MO:StLouis	0	24	18	Grain	TRUE	not applicable	not applicable	32.15	D5 1113/1114 30	not applicable	D5__1113_1114	soil metagenome	2
14937.S00IE0127	not applicable	Unclassified		D5	sorghum soil with danforth	Free-living	Non-saline	Soil (non-saline)	NaN	not applicable	60	PI 564163	not applicable	38.8477	410658	135	urban biome	-90.6866		19	BTx623	United States	not applicable	TBD	farmland soil	soil	not applicable	not applicable		3	0.233	D5 1113_1114 TOP DEPTHS	soil	5.6	soil	USA:MO:StLouis	0	24	18	Grain	TRUE	not applicable	not applicable	32.15	D5 1113/1114 60	not applicable	D5__1113_1114	soil metagenome	2
14937.S00IE0128	not applicable	Unclassified		D5	sorghum soil with danforth	Free-living	Non-saline	Soil (non-saline)	NaN	not applicable	90	PI 564163	not applicable	38.8477	410658	135	urban biome	-90.6866		10.4	BTx623	United States	not applicable	TBD	farmland soil	soil	not applicable	not applicable		3	0.041	D5 1113_1114 LOWER DEPTHS	soil	4.8	soil	USA:MO:StLouis	24	60	31	Grain	TRUE	not applicable	not applicable	32.46	D5 1113/1114 90	not applicable	D5__1113_1114	soil metagenome	2
14937.S00IE0129	not applicable	Unclassified		D5	sorghum soil with danforth	Free-living	Non-saline	Soil (non-saline)	NaN	not applicable	120	PI 564163	not applicable	38.8477	410658	135	urban biome	-90.6866		10.4	BTx623	United States	not applicable	TBD	farmland soil	soil	not applicable	not applicable		3	0.041	D5 1113_1114 LOWER DEPTHS	soil	4.8	soil	USA:MO:StLouis	24	60	31	Grain	TRUE	not applicable	not applicable	32.46	D5 1113/1114 120	not applicable	D5__1113_1114	soil metagenome	2
14937.S00IE0130	not applicable	Unclassified		D5	sorghum soil with danforth	Free-living	Non-saline	Soil (non-saline)	NaN	not applicable	150	PI 564163	not applicable	38.8477	410658	135	urban biome	-90.6866		10.4	BTx623	United States	not applicable	TBD	farmland soil	soil	not applicable	not applicable		3	0.041	D5 1113_1114 LOWER DEPTHS	soil	4.8	soil	USA:MO:StLouis	24	60	31	Grain	TRUE	not applicable	not applicable	32.46	D5 1113/1114 150	not applicable	D5__1113_11140	soil metagenome	2
14937.S00IE0131	not applicable	Guinea	https://academic.oup.com/genetics/article/206/2/573/6064253?login=true	D5	sorghum soil with danforth	Free-living	Non-saline	Soil (non-saline)	NaN	not applicable	15	PI 655996	not applicable	38.8477	410658	135	urban biome	-90.6866	Grain NAM Parent	22.3	Tx430	Texas A&M	not applicable	TBD	farmland soil	soil	not applicable	not applicable		2	0.193	D5 1143_1144 TOP DEPTHS	soil	5.5	soil	USA:MO:StLouis	0	24	21	Grain	TRUE	not applicable	not applicable	18.44	D5 1143/1144 15	not applicable	D5__1143_1144	soil metagenome	2
14937.S00IE0132	not applicable	Guinea	https://academic.oup.com/genetics/article/206/2/573/6064253?login=true	D5	sorghum soil with danforth	Free-living	Non-saline	Soil (non-saline)	NaN	not applicable	30	PI 655996	not applicable	38.8477	410658	135	urban biome	-90.6866	Grain NAM Parent	22.3	Tx430	Texas A&M	not applicable	TBD	farmland soil	soil	not applicable	not applicable		2	0.193	D5 1143_1144 TOP DEPTHS	soil	5.5	soil	USA:MO:StLouis	0	24	21	Grain	TRUE	not applicable	not applicable	18.44	D5 1143/1144 30	not applicable	D5__1143_1144	soil metagenome	2
14937.S00IE0133	not applicable	Guinea	https://academic.oup.com/genetics/article/206/2/573/6064253?login=true	D5	sorghum soil with danforth	Free-living	Non-saline	Soil (non-saline)	NaN	not applicable	60	PI 655996	not applicable	38.8477	410658	135	urban biome	-90.6866	Grain NAM Parent	22.3	Tx430	Texas A&M	not applicable	TBD	farmland soil	soil	not applicable	not applicable		2	0.193	D5 1143_1144 TOP DEPTHS	soil	5.5	soil	USA:MO:StLouis	0	24	21	Grain	TRUE	not applicable	not applicable	18.44	D5 1143/1144 60	not applicable	D5__1143_1144	soil metagenome	2
14937.S00IE0134	not applicable	Guinea	https://academic.oup.com/genetics/article/206/2/573/6064253?login=true	D5	sorghum soil with danforth	Free-living	Non-saline	Soil (non-saline)	NaN	not applicable	90	PI 655996	not applicable	38.8477	410658	135	urban biome	-90.6866	Grain NAM Parent	9.2	Tx430	Texas A&M	not applicable	TBD	farmland soil	soil	not applicable	not applicable		2	0.174	D5 1143_1144 LOWER DEPTHS	soil	4.7	soil	USA:MO:StLouis	24	60	27	Grain	TRUE	not applicable	not applicable	30.6	D5 1143/1144 90	not applicable	D5__1143_1144	soil metagenome	2
14937.S00IE0135	not applicable	Guinea	https://academic.oup.com/genetics/article/206/2/573/6064253?login=true	D5	sorghum soil with danforth	Free-living	Non-saline	Soil (non-saline)	NaN	not applicable	120	PI 655996	not applicable	38.8477	410658	135	urban biome	-90.6866	Grain NAM Parent	9.2	Tx430	Texas A&M	not applicable	TBD	farmland soil	soil	not applicable	not applicable		2	0.174	D5 1143_1144 LOWER DEPTHS	soil	4.7	soil	USA:MO:StLouis	24	60	27	Grain	TRUE	not applicable	not applicable	30.6	D5 1143/1144 120	not applicable	D5__1143_1144	soil metagenome	2
14937.S00IE0136	not applicable	Guinea	https://academic.oup.com/genetics/article/206/2/573/6064253?login=true	D5	sorghum soil with danforth	Free-living	Non-saline	Soil (non-saline)	NaN	not applicable	150	PI 655996	not applicable	38.8477	410658	135	urban biome	-90.6866	Grain NAM Parent	9.2	Tx430	Texas A&M	not applicable	TBD	farmland soil	soil	not applicable	not applicable		2	0.174	D5 1143_1144 LOWER DEPTHS	soil	4.7	soil	USA:MO:StLouis	24	60	27	Grain	TRUE	not applicable	not applicable	30.6	D5 1143/1144 150	not applicable	D5__1143_11440	soil metagenome	2
14937.S00IE0137	not applicable	Caudatum-Durra	https://academic.oup.com/plphys/article/182/2/977/6116230#236973515	D5	sorghum soil with danforth	Free-living	Non-saline	Soil (non-saline)	NaN	not applicable	15	PI 533762	not applicable	38.8477	410658	135	urban biome	-90.6866	largest root area (2020 RSA study)	37.7	Tambroro 7	Sudan	not applicable	TBD	farmland soil	soil	not applicable	not applicable		2	0.279	D5 1193_1194 TOP DEPTHS	soil	5.7	soil	USA:MO:StLouis	0	24	23		TRUE	not applicable	not applicable	24.06	D5 1193/1194 15	not applicable	D5__1193_1194	soil metagenome	2
14937.S00IE0138	not applicable	Caudatum-Durra	https://academic.oup.com/plphys/article/182/2/977/6116230#236973515	D5	sorghum soil with danforth	Free-living	Non-saline	Soil (non-saline)	NaN	not applicable	30	PI 533762	not applicable	38.8477	410658	135	urban biome	-90.6866	largest root area (2020 RSA study)	37.7	Tambroro 7	Sudan	not applicable	TBD	farmland soil	soil	not applicable	not applicable		2	0.279	D5 1193_1194 TOP DEPTHS	soil	5.7	soil	USA:MO:StLouis	0	24	23		TRUE	not applicable	not applicable	24.06	D5 1193/1194 30	not applicable	D5__1193_1194	soil metagenome	2
14937.S00IE0139	not applicable	Caudatum-Durra	https://academic.oup.com/plphys/article/182/2/977/6116230#236973515	D5	sorghum soil with danforth	Free-living	Non-saline	Soil (non-saline)	NaN	not applicable	60	PI 533762	not applicable	38.8477	410658	135	urban biome	-90.6866	largest root area (2020 RSA study)	37.7	Tambroro 7	Sudan	not applicable	TBD	farmland soil	soil	not applicable	not applicable		2	0.279	D5 1193_1194 TOP DEPTHS	soil	5.7	soil	USA:MO:StLouis	0	24	23		TRUE	not applicable	not applicable	24.06	D5 1193/1194 60	not applicable	D5__1193_1194	soil metagenome	2
14937.S00IE0140	not applicable	Caudatum-Durra	https://academic.oup.com/plphys/article/182/2/977/6116230#236973515	D5	sorghum soil with danforth	Free-living	Non-saline	Soil (non-saline)	NaN	not applicable	90	PI 533762	not applicable	38.8477	410658	135	urban biome	-90.6866	largest root area (2020 RSA study)	13.2	Tambroro 7	Sudan	not applicable	TBD	farmland soil	soil	not applicable	not applicable		2	0.204	D5 1193_1194 LOWER DEPTHS	soil	4.8	soil	USA:MO:StLouis	24	60	22		TRUE	not applicable	not applicable	24	D5 1193/1194 90	not applicable	D5__1193_1194	soil metagenome	2
14937.S00IE0141	not applicable	Caudatum-Durra	https://academic.oup.com/plphys/article/182/2/977/6116230#236973515	D5	sorghum soil with danforth	Free-living	Non-saline	Soil (non-saline)	NaN	not applicable	120	PI 533762	not applicable	38.8477	410658	135	urban biome	-90.6866	largest root area (2020 RSA study)	13.2	Tambroro 7	Sudan	not applicable	TBD	farmland soil	soil	not applicable	not applicable		2	0.204	D5 1193_1194 LOWER DEPTHS	soil	4.8	soil	USA:MO:StLouis	24	60	22		TRUE	not applicable	not applicable	24	D5 1193/1194 120	not applicable	D5__1193_1194	soil metagenome	2
14937.S00IE0142	not applicable	Caudatum-Durra	https://academic.oup.com/plphys/article/182/2/977/6116230#236973515	D5	sorghum soil with danforth	Free-living	Non-saline	Soil (non-saline)	NaN	not applicable	150	PI 533762	not applicable	38.8477	410658	135	urban biome	-90.6866	largest root area (2020 RSA study)	13.2	Tambroro 7	Sudan	not applicable	TBD	farmland soil	soil	not applicable	not applicable		2	0.204	D5 1193_1194 LOWER DEPTHS	soil	4.8	soil	USA:MO:StLouis	24	60	22		TRUE	not applicable	not applicable	24	D5 1193/1194 150	not applicable	D5__1193_11940	soil metagenome	2
14937.S00IE0143	not applicable	Guinea-caudatum	https://www.nature.com/articles/s41598-017-10119-1	D5	sorghum soil with danforth	Free-living	Non-saline	Soil (non-saline)	NaN	not applicable	15	PI 595743	not applicable	38.8477	410658	135	urban biome	-90.6866	bmr phenotype, mutation in SbCAD2	34.1	SAP-154	United States	not applicable	TBD	farmland soil	soil	not applicable	not applicable	Insensitive	2	0.92	D5 1271_1272 TOP DEPTHS	soil	5.6	soil	USA:MO:StLouis	0	24	25	Forage	TRUE	not applicable	not applicable	23.48	D5 1271/1272 15	not applicable	D5__1271_1272	soil metagenome	2
14937.S00IE0144	not applicable	Guinea-caudatum	https://www.nature.com/articles/s41598-017-10119-1	D5	sorghum soil with danforth	Free-living	Non-saline	Soil (non-saline)	NaN	not applicable	30	PI 595743	not applicable	38.8477	410658	135	urban biome	-90.6866	bmr phenotype, mutation in SbCAD2	34.1	SAP-154	United States	not applicable	TBD	farmland soil	soil	not applicable	not applicable	Insensitive	2	0.92	D5 1271_1272 TOP DEPTHS	soil	5.6	soil	USA:MO:StLouis	0	24	25	Forage	TRUE	not applicable	not applicable	23.48	D5 1271/1272 30	not applicable	D5__1271_1272	soil metagenome	2
14937.S00IE0145	not applicable	Guinea-caudatum	https://www.nature.com/articles/s41598-017-10119-1	D5	sorghum soil with danforth	Free-living	Non-saline	Soil (non-saline)	NaN	not applicable	60	PI 595743	not applicable	38.8477	410658	135	urban biome	-90.6866	bmr phenotype, mutation in SbCAD2	34.1	SAP-154	United States	not applicable	TBD	farmland soil	soil	not applicable	not applicable	Insensitive	2	0.92	D5 1271_1272 TOP DEPTHS	soil	5.6	soil	USA:MO:StLouis	0	24	25	Forage	TRUE	not applicable	not applicable	23.48	D5 1271/1272 60	not applicable	D5__1271_1272	soil metagenome	2
14937.S00IE0146	not applicable	Guinea-caudatum	https://www.nature.com/articles/s41598-017-10119-1	D5	sorghum soil with danforth	Free-living	Non-saline	Soil (non-saline)	NaN	not applicable	90	PI 595743	not applicable	38.8477	410658	135	urban biome	-90.6866	bmr phenotype, mutation in SbCAD2	8.4	SAP-154	United States	not applicable	TBD	farmland soil	soil	not applicable	not applicable	Insensitive	2	0.118	D5 1271_1272 LOWER DEPTHS	soil	4.8	soil	USA:MO:StLouis	24	60	28	Forage	TRUE	not applicable	not applicable	31.82	D5 1271/1272 90	not applicable	D5__1271_1272	soil metagenome	2
14937.S00IE0147	not applicable	Guinea-caudatum	https://www.nature.com/articles/s41598-017-10119-1	D5	sorghum soil with danforth	Free-living	Non-saline	Soil (non-saline)	NaN	not applicable	120	PI 595743	not applicable	38.8477	410658	135	urban biome	-90.6866	bmr phenotype, mutation in SbCAD2	8.4	SAP-154	United States	not applicable	TBD	farmland soil	soil	not applicable	not applicable	Insensitive	2	0.118	D5 1271_1272 LOWER DEPTHS	soil	4.8	soil	USA:MO:StLouis	24	60	28	Forage	TRUE	not applicable	not applicable	31.82	D5 1271/1272 120	not applicable	D5__1271_1272	soil metagenome	2
14937.S00IE0148	not applicable	Guinea-caudatum	https://www.nature.com/articles/s41598-017-10119-1	D5	sorghum soil with danforth	Free-living	Non-saline	Soil (non-saline)	NaN	not applicable	150	PI 595743	not applicable	38.8477	410658	135	urban biome	-90.6866	bmr phenotype, mutation in SbCAD2	8.4	SAP-154	United States	not applicable	TBD	farmland soil	soil	not applicable	not applicable	Insensitive	2	0.118	D5 1271_1272 LOWER DEPTHS	soil	4.8	soil	USA:MO:StLouis	24	60	28	Forage	TRUE	not applicable	not applicable	31.82	D5 1271/1272 150	not applicable	D5__1271_12720	soil metagenome	2
14937.S00IE0149	not applicable	Guinea (Conspicuum)	https://academic.oup.com/genetics/article/206/2/573/6064253?login=true	D5	sorghum soil with danforth	Free-living	Non-saline	Soil (non-saline)	NaN	not applicable	15	PI 533869	not applicable	38.8477	410658	135	urban biome	-90.6866	Grain NAM Parent	31.9	SC283	Tanzania	not applicable	TBD	farmland soil	soil	not applicable	not applicable		1	1.075	D5 1367_1368 TOP DEPTHS	soil	5.5	soil	USA:MO:StLouis	0	24	17	Grain	TRUE	not applicable	not applicable	26.05	D5 1367/1368 15	not applicable	D5__1367_1368	soil metagenome	2
14937.S00IE0150	not applicable	Guinea (Conspicuum)	https://academic.oup.com/genetics/article/206/2/573/6064253?login=true	D5	sorghum soil with danforth	Free-living	Non-saline	Soil (non-saline)	NaN	not applicable	30	PI 533869	not applicable	38.8477	410658	135	urban biome	-90.6866	Grain NAM Parent	31.9	SC283	Tanzania	not applicable	TBD	farmland soil	soil	not applicable	not applicable		1	1.075	D5 1367_1368 TOP DEPTHS	soil	5.5	soil	USA:MO:StLouis	0	24	17	Grain	TRUE	not applicable	not applicable	26.05	D5 1367/1368 30	not applicable	D5__1367_1368	soil metagenome	2
14937.S00IE0151	not applicable	Guinea (Conspicuum)	https://academic.oup.com/genetics/article/206/2/573/6064253?login=true	D5	sorghum soil with danforth	Free-living	Non-saline	Soil (non-saline)	NaN	not applicable	60	PI 533869	not applicable	38.8477	410658	135	urban biome	-90.6866	Grain NAM Parent	31.9	SC283	Tanzania	not applicable	TBD	farmland soil	soil	not applicable	not applicable		1	1.075	D5 1367_1368 TOP DEPTHS	soil	5.5	soil	USA:MO:StLouis	0	24	17	Grain	TRUE	not applicable	not applicable	26.05	D5 1367/1368 60	not applicable	D5__1367_1368	soil metagenome	2
14937.S00IE0152	not applicable	Guinea (Conspicuum)	https://academic.oup.com/genetics/article/206/2/573/6064253?login=true	D5	sorghum soil with danforth	Free-living	Non-saline	Soil (non-saline)	NaN	not applicable	90	PI 533869	not applicable	38.8477	410658	135	urban biome	-90.6866	Grain NAM Parent	11.1	SC283	Tanzania	not applicable	TBD	farmland soil	soil	not applicable	not applicable		1	0.033	D5 1367_1368 LOWER DEPTHS	soil	4.8	soil	USA:MO:StLouis	24	60	39	Grain	TRUE	not applicable	not applicable	32.86	D5 1367/1368 90	not applicable	D5__1367_1368	soil metagenome	2
14937.S00IE0153	not applicable	Guinea (Conspicuum)	https://academic.oup.com/genetics/article/206/2/573/6064253?login=true	D5	sorghum soil with danforth	Free-living	Non-saline	Soil (non-saline)	NaN	not applicable	120	PI 533869	not applicable	38.8477	410658	135	urban biome	-90.6866	Grain NAM Parent	11.1	SC283	Tanzania	not applicable	TBD	farmland soil	soil	not applicable	not applicable		1	0.033	D5 1367_1368 LOWER DEPTHS	soil	4.8	soil	USA:MO:StLouis	24	60	39	Grain	TRUE	not applicable	not applicable	32.86	D5 1367/1368 120	not applicable	D5__1367_1368	soil metagenome	2
14937.S00IE0154	not applicable	Guinea (Conspicuum)	https://academic.oup.com/genetics/article/206/2/573/6064253?login=true	D5	sorghum soil with danforth	Free-living	Non-saline	Soil (non-saline)	NaN	not applicable	150	PI 533869	not applicable	38.8477	410658	135	urban biome	-90.6866	Grain NAM Parent	11.1	SC283	Tanzania	not applicable	TBD	farmland soil	soil	not applicable	not applicable		1	0.033	D5 1367_1368 LOWER DEPTHS	soil	4.8	soil	USA:MO:StLouis	24	60	39	Grain	TRUE	not applicable	not applicable	32.86	D5 1367/1368 150	not applicable	D5__1367_13680	soil metagenome	2
14937.S00IE0155	not applicable	Durra-Kafir	https://academic.oup.com/genetics/article/206/2/573/6064253?login=true	D5	sorghum soil with danforth	Free-living	Non-saline	Soil (non-saline)	NaN	not applicable	15	PI 656111	not applicable	38.8477	410658	135	urban biome	-90.6866	Grain NAM Parent	22.4	SC971	Puerto Rico	not applicable	TBD	farmland soil	soil	not applicable	not applicable		1	0.206	D5 1397_1398 TOP DEPTHS	soil	5.3	soil	USA:MO:StLouis	0	24	9	Grain	TRUE	not applicable	not applicable	20.42	D5 1397/1398 15	not applicable	D5__1397_1398	soil metagenome	2
14937.S00IE0156	not applicable	Durra-Kafir	https://academic.oup.com/genetics/article/206/2/573/6064253?login=true	D5	sorghum soil with danforth	Free-living	Non-saline	Soil (non-saline)	NaN	not applicable	30	PI 656111	not applicable	38.8477	410658	135	urban biome	-90.6866	Grain NAM Parent	22.4	SC971	Puerto Rico	not applicable	TBD	farmland soil	soil	not applicable	not applicable		1	0.206	D5 1397_1398 TOP DEPTHS	soil	5.3	soil	USA:MO:StLouis	0	24	9	Grain	TRUE	not applicable	not applicable	20.42	D5 1397/1398 30	not applicable	D5__1397_1398	soil metagenome	2
14937.S00IE0157	not applicable	Durra-Kafir	https://academic.oup.com/genetics/article/206/2/573/6064253?login=true	D5	sorghum soil with danforth	Free-living	Non-saline	Soil (non-saline)	NaN	not applicable	60	PI 656111	not applicable	38.8477	410658	135	urban biome	-90.6866	Grain NAM Parent	22.4	SC971	Puerto Rico	not applicable	TBD	farmland soil	soil	not applicable	not applicable		1	0.206	D5 1397_1398 TOP DEPTHS	soil	5.3	soil	USA:MO:StLouis	0	24	9	Grain	TRUE	not applicable	not applicable	20.42	D5 1397/1398 60	not applicable	D5__1397_1398	soil metagenome	2
14937.S00IE0158	not applicable	Durra-Kafir	https://academic.oup.com/genetics/article/206/2/573/6064253?login=true	D5	sorghum soil with danforth	Free-living	Non-saline	Soil (non-saline)	NaN	not applicable	90	PI 656111	not applicable	38.8477	410658	135	urban biome	-90.6866	Grain NAM Parent	13.4	SC971	Puerto Rico	not applicable	TBD	farmland soil	soil	not applicable	not applicable		1	0.159	D5 1397_1398 LOWER DEPTHS	soil	4.8	soil	USA:MO:StLouis	24	60	19	Grain	TRUE	not applicable	not applicable	32.21	D5 1397/1398 90	not applicable	D5__1397_1398	soil metagenome	2
14937.S00IE0159	not applicable	Durra-Kafir	https://academic.oup.com/genetics/article/206/2/573/6064253?login=true	D5	sorghum soil with danforth	Free-living	Non-saline	Soil (non-saline)	NaN	not applicable	120	PI 656111	not applicable	38.8477	410658	135	urban biome	-90.6866	Grain NAM Parent	13.4	SC971	Puerto Rico	not applicable	TBD	farmland soil	soil	not applicable	not applicable		1	0.159	D5 1397_1398 LOWER DEPTHS	soil	4.8	soil	USA:MO:StLouis	24	60	19	Grain	TRUE	not applicable	not applicable	32.21	D5 1397/1398 120	not applicable	D5__1397_1398	soil metagenome	2
14937.S00IE0160	not applicable	Durra-Kafir	https://academic.oup.com/genetics/article/206/2/573/6064253?login=true	D5	sorghum soil with danforth	Free-living	Non-saline	Soil (non-saline)	NaN	not applicable	150	PI 656111	not applicable	38.8477	410658	135	urban biome	-90.6866	Grain NAM Parent	13.4	SC971	Puerto Rico	not applicable	TBD	farmland soil	soil	not applicable	not applicable		1	0.159	D5 1397_1398 LOWER DEPTHS	soil	4.8	soil	USA:MO:StLouis	24	60	19	Grain	TRUE	not applicable	not applicable	32.21	D5 1397/1398 150	not applicable	D5__1397_13980	soil metagenome	2
14937.S00IE0161	not applicable	Durra-Kafir	https://academic.oup.com/genetics/article/206/2/573/6064253?login=true	D5	sorghum soil with danforth	Free-living	Non-saline	Soil (non-saline)	NaN	not applicable	15	PI 656111	not applicable	38.8477	410658	135	urban biome	-90.6866	Grain NAM Parent	29.5	SC971	Puerto Rico	not applicable	TBD	farmland soil	soil	not applicable	not applicable		2	0.891	D5 1409_1410 TOP DEPTHS	soil	5.4	soil	USA:MO:StLouis	0	24	14	Grain	TRUE	not applicable	not applicable	24.36	D5 1409/1410 15	not applicable	D5__1409_1410	soil metagenome	2
14937.S00IE0162	not applicable	Durra-Kafir	https://academic.oup.com/genetics/article/206/2/573/6064253?login=true	D5	sorghum soil with danforth	Free-living	Non-saline	Soil (non-saline)	NaN	not applicable	30	PI 656111	not applicable	38.8477	410658	135	urban biome	-90.6866	Grain NAM Parent	29.5	SC971	Puerto Rico	not applicable	TBD	farmland soil	soil	not applicable	not applicable		2	0.891	D5 1409_1410 TOP DEPTHS	soil	5.4	soil	USA:MO:StLouis	0	24	14	Grain	TRUE	not applicable	not applicable	24.36	D5 1409/1410 30	not applicable	D5__1409_1410	soil metagenome	2
14937.S00IE0163	not applicable	Durra-Kafir	https://academic.oup.com/genetics/article/206/2/573/6064253?login=true	D5	sorghum soil with danforth	Free-living	Non-saline	Soil (non-saline)	NaN	not applicable	60	PI 656111	not applicable	38.8477	410658	135	urban biome	-90.6866	Grain NAM Parent	29.5	SC971	Puerto Rico	not applicable	TBD	farmland soil	soil	not applicable	not applicable		2	0.891	D5 1409_1410 TOP DEPTHS	soil	5.4	soil	USA:MO:StLouis	0	24	14	Grain	TRUE	not applicable	not applicable	24.36	D5 1409/1410 60	not applicable	D5__1409_1410	soil metagenome	2
14937.S00IE0164	not applicable	Durra-Kafir	https://academic.oup.com/genetics/article/206/2/573/6064253?login=true	D5	sorghum soil with danforth	Free-living	Non-saline	Soil (non-saline)	NaN	not applicable	90	PI 656111	not applicable	38.8477	410658	135	urban biome	-90.6866	Grain NAM Parent	9.9	SC971	Puerto Rico	not applicable	TBD	farmland soil	soil	not applicable	not applicable		2	0.126	D5 1409_1410 LOWER DEPTHS	soil	4.8	soil	USA:MO:StLouis	24	60	46	Grain	TRUE	not applicable	not applicable	32.93	D5 1409/1410 90	not applicable	D5__1409_1410	soil metagenome	2
14937.S00IE0165	not applicable	Durra-Kafir	https://academic.oup.com/genetics/article/206/2/573/6064253?login=true	D5	sorghum soil with danforth	Free-living	Non-saline	Soil (non-saline)	NaN	not applicable	120	PI 656111	not applicable	38.8477	410658	135	urban biome	-90.6866	Grain NAM Parent	9.9	SC971	Puerto Rico	not applicable	TBD	farmland soil	soil	not applicable	not applicable		2	0.126	D5 1409_1410 LOWER DEPTHS	soil	4.8	soil	USA:MO:StLouis	24	60	46	Grain	TRUE	not applicable	not applicable	32.93	D5 1409/1410 120	not applicable	D5__1409_1410	soil metagenome	2
14937.S00IE0166	not applicable	Durra-Kafir	https://academic.oup.com/genetics/article/206/2/573/6064253?login=true	D5	sorghum soil with danforth	Free-living	Non-saline	Soil (non-saline)	NaN	not applicable	150	PI 656111	not applicable	38.8477	410658	135	urban biome	-90.6866	Grain NAM Parent	9.9	SC971	Puerto Rico	not applicable	TBD	farmland soil	soil	not applicable	not applicable		2	0.126	D5 1409_1410 LOWER DEPTHS	soil	4.8	soil	USA:MO:StLouis	24	60	46	Grain	TRUE	not applicable	not applicable	32.93	D5 1409/1410 150	not applicable	D5__1409_14100	soil metagenome	2
14937.S00IE0167	not applicable	Guinea (Conspicuum)	https://academic.oup.com/genetics/article/206/2/573/6064253?login=true	D5	sorghum soil with danforth	Free-living	Non-saline	Soil (non-saline)	NaN	not applicable	15	PI 533869	not applicable	38.8477	410658	135	urban biome	-90.6866	Grain NAM Parent	34.4	SC283	Tanzania	not applicable	TBD	farmland soil	soil	not applicable	not applicable		2	0.267	D5 1443_1444 TOP DEPTHS	soil	5.6	soil	USA:MO:StLouis	0	24	24	Grain	TRUE	not applicable	not applicable	21.65	D5 1443/1444 15	not applicable	D5__1443_1444	soil metagenome	2
14937.S00IE0168	not applicable	Guinea (Conspicuum)	https://academic.oup.com/genetics/article/206/2/573/6064253?login=true	D5	sorghum soil with danforth	Free-living	Non-saline	Soil (non-saline)	NaN	not applicable	30	PI 533869	not applicable	38.8477	410658	135	urban biome	-90.6866	Grain NAM Parent	34.4	SC283	Tanzania	not applicable	TBD	farmland soil	soil	not applicable	not applicable		2	0.267	D5 1443_1444 TOP DEPTHS	soil	5.6	soil	USA:MO:StLouis	0	24	24	Grain	TRUE	not applicable	not applicable	21.65	D5 1443/1444 30	not applicable	D5__1443_1444	soil metagenome	2
14937.S00IE0169	not applicable	Guinea (Conspicuum)	https://academic.oup.com/genetics/article/206/2/573/6064253?login=true	D5	sorghum soil with danforth	Free-living	Non-saline	Soil (non-saline)	NaN	not applicable	60	PI 533869	not applicable	38.8477	410658	135	urban biome	-90.6866	Grain NAM Parent	34.4	SC283	Tanzania	not applicable	TBD	farmland soil	soil	not applicable	not applicable		2	0.267	D5 1443_1444 TOP DEPTHS	soil	5.6	soil	USA:MO:StLouis	0	24	24	Grain	TRUE	not applicable	not applicable	21.65	D5 1443/1444 60	not applicable	D5__1443_1444	soil metagenome	2
14937.S00IE0170	not applicable	Guinea (Conspicuum)	https://academic.oup.com/genetics/article/206/2/573/6064253?login=true	D5	sorghum soil with danforth	Free-living	Non-saline	Soil (non-saline)	NaN	not applicable	90	PI 533869	not applicable	38.8477	410658	135	urban biome	-90.6866	Grain NAM Parent	10.8	SC283	Tanzania	not applicable	TBD	farmland soil	soil	not applicable	not applicable		2	0.069	D5 1443_1444 LOWER DEPTHS	soil	4.8	soil	USA:MO:StLouis	24	60	45	Grain	TRUE	not applicable	not applicable	18.69	D5 1443/1444 90	not applicable	D5__1443_1444	soil metagenome	2
14937.S00IE0171	not applicable	Guinea (Conspicuum)	https://academic.oup.com/genetics/article/206/2/573/6064253?login=true	D5	sorghum soil with danforth	Free-living	Non-saline	Soil (non-saline)	NaN	not applicable	120	PI 533869	not applicable	38.8477	410658	135	urban biome	-90.6866	Grain NAM Parent	10.8	SC283	Tanzania	not applicable	TBD	farmland soil	soil	not applicable	not applicable		2	0.069	D5 1443_1444 LOWER DEPTHS	soil	4.8	soil	USA:MO:StLouis	24	60	45	Grain	TRUE	not applicable	not applicable	18.69	D5 1443/1444 120	not applicable	D5__1443_1444	soil metagenome	2
14937.S00IE0172	not applicable	Guinea (Conspicuum)	https://academic.oup.com/genetics/article/206/2/573/6064253?login=true	D5	sorghum soil with danforth	Free-living	Non-saline	Soil (non-saline)	NaN	not applicable	150	PI 533869	not applicable	38.8477	410658	135	urban biome	-90.6866	Grain NAM Parent	10.8	SC283	Tanzania	not applicable	TBD	farmland soil	soil	not applicable	not applicable		2	0.069	D5 1443_1444 LOWER DEPTHS	soil	4.8	soil	USA:MO:StLouis	24	60	45	Grain	TRUE	not applicable	not applicable	18.69	D5 1443/1444 150	not applicable	D5__1443_14440	soil metagenome	2
14937.S00IE0173	not applicable	Caudatum (Zerazera)	https://academic.oup.com/genetics/article/206/2/573/6064253?login=true	D5	sorghum soil with danforth	Free-living	Non-saline	Soil (non-saline)	NaN	not applicable	15	PI 565121	not applicable	38.8477	410658	135	urban biome	-90.6866	Grain NAM Parent	30.1	Macia	ICRISAT	not applicable	TBD	farmland soil	soil	not applicable	not applicable		2	0.288	D5 1477_1478 TOP DEPTHS	soil	5.7	soil	USA:MO:StLouis	0	24	28	Grain	TRUE	not applicable	not applicable	25.09	D5 1477/1478 15	not applicable	D5__1477_1478	soil metagenome	2
14937.S00IE0174	not applicable	Caudatum (Zerazera)	https://academic.oup.com/genetics/article/206/2/573/6064253?login=true	D5	sorghum soil with danforth	Free-living	Non-saline	Soil (non-saline)	NaN	not applicable	30	PI 565121	not applicable	38.8477	410658	135	urban biome	-90.6866	Grain NAM Parent	30.1	Macia	ICRISAT	not applicable	TBD	farmland soil	soil	not applicable	not applicable		2	0.288	D5 1477_1478 TOP DEPTHS	soil	5.7	soil	USA:MO:StLouis	0	24	28	Grain	TRUE	not applicable	not applicable	25.09	D5 1477/1478 30	not applicable	D5__1477_1478	soil metagenome	2
14937.S00IE0175	not applicable	Caudatum (Zerazera)	https://academic.oup.com/genetics/article/206/2/573/6064253?login=true	D5	sorghum soil with danforth	Free-living	Non-saline	Soil (non-saline)	NaN	not applicable	60	PI 565121	not applicable	38.8477	410658	135	urban biome	-90.6866	Grain NAM Parent	30.1	Macia	ICRISAT	not applicable	TBD	farmland soil	soil	not applicable	not applicable		2	0.288	D5 1477_1478 TOP DEPTHS	soil	5.7	soil	USA:MO:StLouis	0	24	28	Grain	TRUE	not applicable	not applicable	25.09	D5 1477/1478 60	not applicable	D5__1477_1478	soil metagenome	2
14937.S00IE0176	not applicable	Caudatum (Zerazera)	https://academic.oup.com/genetics/article/206/2/573/6064253?login=true	D5	sorghum soil with danforth	Free-living	Non-saline	Soil (non-saline)	NaN	not applicable	90	PI 565121	not applicable	38.8477	410658	135	urban biome	-90.6866	Grain NAM Parent	11.6	Macia	ICRISAT	not applicable	TBD	farmland soil	soil	not applicable	not applicable		2	0.077	D5 1477_1478 LOWER DEPTHS	soil	4.6	soil	USA:MO:StLouis	24	60	70	Grain	TRUE	not applicable	not applicable	29.07	D5 1477/1478 90	not applicable	D5__1477_1478	soil metagenome	2
14937.S00IE0177	not applicable	Caudatum (Zerazera)	https://academic.oup.com/genetics/article/206/2/573/6064253?login=true	D5	sorghum soil with danforth	Free-living	Non-saline	Soil (non-saline)	NaN	not applicable	120	PI 565121	not applicable	38.8477	410658	135	urban biome	-90.6866	Grain NAM Parent	11.6	Macia	ICRISAT	not applicable	TBD	farmland soil	soil	not applicable	not applicable		2	0.077	D5 1477_1478 LOWER DEPTHS	soil	4.6	soil	USA:MO:StLouis	24	60	70	Grain	TRUE	not applicable	not applicable	29.07	D5 1477/1478 120	not applicable	D5__1477_1478	soil metagenome	2
14937.S00IE0178	not applicable	Caudatum (Zerazera)	https://academic.oup.com/genetics/article/206/2/573/6064253?login=true	D5	sorghum soil with danforth	Free-living	Non-saline	Soil (non-saline)	NaN	not applicable	150	PI 565121	not applicable	38.8477	410658	135	urban biome	-90.6866	Grain NAM Parent	11.6	Macia	ICRISAT	not applicable	TBD	farmland soil	soil	not applicable	not applicable		2	0.077	D5 1477_1478 LOWER DEPTHS	soil	4.6	soil	USA:MO:StLouis	24	60	70	Grain	TRUE	not applicable	not applicable	29.07	D5 1477/1478 150	not applicable	D5__1477_14780	soil metagenome	2
14937.S00IE0179	not applicable	Unclassified		D5	sorghum soil with danforth	Free-living	Non-saline	Soil (non-saline)	NaN	not applicable	15	PI 564163	not applicable	38.8477	410658	135	urban biome	-90.6866		49.1	BTx623	United States	not applicable	TBD	farmland soil	soil	not applicable	not applicable		4	0.31	D5 1499_1500 TOP DEPTHS	soil	5.6	soil	USA:MO:StLouis	0	24	42	Grain	TRUE	not applicable	not applicable	23.2	D5 1499/1500 15	not applicable	D5__1499_1500	soil metagenome	2
14937.S00IE0180	not applicable	Unclassified		D5	sorghum soil with danforth	Free-living	Non-saline	Soil (non-saline)	NaN	not applicable	30	PI 564163	not applicable	38.8477	410658	135	urban biome	-90.6866		49.1	BTx623	United States	not applicable	TBD	farmland soil	soil	not applicable	not applicable		4	0.31	D5 1499_1500 TOP DEPTHS	soil	5.6	soil	USA:MO:StLouis	0	24	42	Grain	TRUE	not applicable	not applicable	23.2	D5 1499/1500 30	not applicable	D5__1499_1500	soil metagenome	2
14937.S00IE0181	not applicable	Unclassified		D5	sorghum soil with danforth	Free-living	Non-saline	Soil (non-saline)	NaN	not applicable	60	PI 564163	not applicable	38.8477	410658	135	urban biome	-90.6866		49.1	BTx623	United States	not applicable	TBD	farmland soil	soil	not applicable	not applicable		4	0.31	D5 1499_1500 TOP DEPTHS	soil	5.6	soil	USA:MO:StLouis	0	24	42	Grain	TRUE	not applicable	not applicable	23.2	D5 1499/1500 60	not applicable	D5__1499_1500	soil metagenome	2
14937.S00IE0182	not applicable	Unclassified		D5	sorghum soil with danforth	Free-living	Non-saline	Soil (non-saline)	NaN	not applicable	90	PI 564163	not applicable	38.8477	410658	135	urban biome	-90.6866		11.3	BTx623	United States	not applicable	TBD	farmland soil	soil	not applicable	not applicable		4	0.062	D5 1499_1500 LOWER DEPTHS	soil	4.8	soil	USA:MO:StLouis	24	60	36	Grain	TRUE	not applicable	not applicable	27.78	D5 1499/1500 90	not applicable	D5__1499_1500	soil metagenome	2
14937.S00IE0183	not applicable	Unclassified		D5	sorghum soil with danforth	Free-living	Non-saline	Soil (non-saline)	NaN	not applicable	120	PI 564163	not applicable	38.8477	410658	135	urban biome	-90.6866		11.3	BTx623	United States	not applicable	TBD	farmland soil	soil	not applicable	not applicable		4	0.062	D5 1499_1500 LOWER DEPTHS	soil	4.8	soil	USA:MO:StLouis	24	60	36	Grain	TRUE	not applicable	not applicable	27.78	D5 1499/1500 120	not applicable	D5__1499_1500	soil metagenome	2
14937.S00IE0184	not applicable	Unclassified		D5	sorghum soil with danforth	Free-living	Non-saline	Soil (non-saline)	NaN	not applicable	150	PI 564163	not applicable	38.8477	410658	135	urban biome	-90.6866		11.3	BTx623	United States	not applicable	TBD	farmland soil	soil	not applicable	not applicable		4	0.062	D5 1499_1500 LOWER DEPTHS	soil	4.8	soil	USA:MO:StLouis	24	60	36	Grain	TRUE	not applicable	not applicable	27.78	D5 1499/1500 150	not applicable	D5__1499_15000	soil metagenome	2
14937.S00IE0185	not applicable	Kafir	https://academic.oup.com/genetics/article/206/2/573/6064253?login=true	D5	sorghum soil with danforth	Free-living	Non-saline	Soil (non-saline)	NaN	not applicable	15	PI 656023	not applicable	38.8477	410658	135	urban biome	-90.6866	Grain NAM Parent, reference kafir	29.1	Segaolane	Botswana	not applicable	TBD	farmland soil	soil	not applicable	not applicable		2	0.437	D5 1539_1540 TOP DEPTHS	soil	5.3	soil	USA:MO:StLouis	0	24	20	Grain	TRUE	not applicable	not applicable	22.22	D5 1539/1540 15	not applicable	D5__1539_1540	soil metagenome	2
14937.S00IE0186	not applicable	Kafir	https://academic.oup.com/genetics/article/206/2/573/6064253?login=true	D5	sorghum soil with danforth	Free-living	Non-saline	Soil (non-saline)	NaN	not applicable	30	PI 656023	not applicable	38.8477	410658	135	urban biome	-90.6866	Grain NAM Parent, reference kafir	29.1	Segaolane	Botswana	not applicable	TBD	farmland soil	soil	not applicable	not applicable		2	0.437	D5 1539_1540 TOP DEPTHS	soil	5.3	soil	USA:MO:StLouis	0	24	20	Grain	TRUE	not applicable	not applicable	22.22	D5 1539/1540 30	not applicable	D5__1539_1540	soil metagenome	2
14937.S00IE0187	not applicable	Kafir	https://academic.oup.com/genetics/article/206/2/573/6064253?login=true	D5	sorghum soil with danforth	Free-living	Non-saline	Soil (non-saline)	NaN	not applicable	60	PI 656023	not applicable	38.8477	410658	135	urban biome	-90.6866	Grain NAM Parent, reference kafir	29.1	Segaolane	Botswana	not applicable	TBD	farmland soil	soil	not applicable	not applicable		2	0.437	D5 1539_1540 TOP DEPTHS	soil	5.3	soil	USA:MO:StLouis	0	24	20	Grain	TRUE	not applicable	not applicable	22.22	D5 1539/1540 60	not applicable	D5__1539_1540	soil metagenome	2
14937.S00IE0188	not applicable	Kafir	https://academic.oup.com/genetics/article/206/2/573/6064253?login=true	D5	sorghum soil with danforth	Free-living	Non-saline	Soil (non-saline)	NaN	not applicable	90	PI 656023	not applicable	38.8477	410658	135	urban biome	-90.6866	Grain NAM Parent, reference kafir	9.2	Segaolane	Botswana	not applicable	TBD	farmland soil	soil	not applicable	not applicable		2	0.364	D5 1539_1540 LOWER DEPTHS	soil	4.8	soil	USA:MO:StLouis	24	60	6	Grain	TRUE	not applicable	not applicable	35.38	D5 1539/1540 90	not applicable	D5__1539_1540	soil metagenome	2
14937.S00IE0189	not applicable	Kafir	https://academic.oup.com/genetics/article/206/2/573/6064253?login=true	D5	sorghum soil with danforth	Free-living	Non-saline	Soil (non-saline)	NaN	not applicable	120	PI 656023	not applicable	38.8477	410658	135	urban biome	-90.6866	Grain NAM Parent, reference kafir	9.2	Segaolane	Botswana	not applicable	TBD	farmland soil	soil	not applicable	not applicable		2	0.364	D5 1539_1540 LOWER DEPTHS	soil	4.8	soil	USA:MO:StLouis	24	60	6	Grain	TRUE	not applicable	not applicable	35.38	D5 1539/1540 120	not applicable	D5__1539_1540	soil metagenome	2
14937.S00IE0190	not applicable	Kafir	https://academic.oup.com/genetics/article/206/2/573/6064253?login=true	D5	sorghum soil with danforth	Free-living	Non-saline	Soil (non-saline)	NaN	not applicable	150	PI 656023	not applicable	38.8477	410658	135	urban biome	-90.6866	Grain NAM Parent, reference kafir	9.2	Segaolane	Botswana	not applicable	TBD	farmland soil	soil	not applicable	not applicable		2	0.364	D5 1539_1540 LOWER DEPTHS	soil	4.8	soil	USA:MO:StLouis	24	60	6	Grain	TRUE	not applicable	not applicable	35.38	D5 1539/1540 150	not applicable	D5__1539_15400	soil metagenome	2
14937.S00IE0191	not applicable	Caudatum	https://academic.oup.com/plphys/article/182/2/977/6116230#236973515	D5	sorghum soil with danforth	Free-living	Non-saline	Soil (non-saline)	NaN	not applicable	15	PI 656024	not applicable	38.8477	410658	135	urban biome	-90.6866	deep roots (2020 RSA study)	32.3	SEPON82		not applicable	TBD	farmland soil	soil	not applicable	not applicable		2	0.612	D5 1577_1578 TOP DEPTHS	soil	5.3	soil	USA:MO:StLouis	0	24	19	Forage	TRUE	not applicable	not applicable	23.75	D5 1577/1578 15	not applicable	D5__1577_1578	soil metagenome	2
14937.S00IE0192	not applicable	Caudatum	https://academic.oup.com/plphys/article/182/2/977/6116230#236973515	D5	sorghum soil with danforth	Free-living	Non-saline	Soil (non-saline)	NaN	not applicable	30	PI 656024	not applicable	38.8477	410658	135	urban biome	-90.6866	deep roots (2020 RSA study)	32.3	SEPON82		not applicable	TBD	farmland soil	soil	not applicable	not applicable		2	0.612	D5 1577_1578 TOP DEPTHS	soil	5.3	soil	USA:MO:StLouis	0	24	19	Forage	TRUE	not applicable	not applicable	23.75	D5 1577/1578 30	not applicable	D5__1577_1578	soil metagenome	2
14937.S00IE0193	not applicable	Caudatum	https://academic.oup.com/plphys/article/182/2/977/6116230#236973515	D5	sorghum soil with danforth	Free-living	Non-saline	Soil (non-saline)	NaN	not applicable	60	PI 656024	not applicable	38.8477	410658	135	urban biome	-90.6866	deep roots (2020 RSA study)	32.3	SEPON82		not applicable	TBD	farmland soil	soil	not applicable	not applicable		2	0.612	D5 1577_1578 TOP DEPTHS	soil	5.3	soil	USA:MO:StLouis	0	24	19	Forage	TRUE	not applicable	not applicable	23.75	D5 1577/1578 60	not applicable	D5__1577_1578	soil metagenome	2
14937.S00IE0194	not applicable	Caudatum	https://academic.oup.com/plphys/article/182/2/977/6116230#236973515	D5	sorghum soil with danforth	Free-living	Non-saline	Soil (non-saline)	NaN	not applicable	90	PI 656024	not applicable	38.8477	410658	135	urban biome	-90.6866	deep roots (2020 RSA study)	8.7	SEPON82		not applicable	TBD	farmland soil	soil	not applicable	not applicable		2	0.021	D5 1577_1578 LOWER DEPTHS	soil	4.8	soil	USA:MO:StLouis	24	60	21	Forage	TRUE	not applicable	not applicable	25.55	D5 1577/1578 90	not applicable	D5__1577_1578	soil metagenome	2
14937.S00IE0195	not applicable	Caudatum	https://academic.oup.com/plphys/article/182/2/977/6116230#236973515	D5	sorghum soil with danforth	Free-living	Non-saline	Soil (non-saline)	NaN	not applicable	120	PI 656024	not applicable	38.8477	410658	135	urban biome	-90.6866	deep roots (2020 RSA study)	8.7	SEPON82		not applicable	TBD	farmland soil	soil	not applicable	not applicable		2	0.021	D5 1577_1578 LOWER DEPTHS	soil	4.8	soil	USA:MO:StLouis	24	60	21	Forage	TRUE	not applicable	not applicable	25.55	D5 1577/1578 120	not applicable	D5__1577_1578	soil metagenome	2
14937.S00IE0196	not applicable	Caudatum	https://academic.oup.com/plphys/article/182/2/977/6116230#236973515	D5	sorghum soil with danforth	Free-living	Non-saline	Soil (non-saline)	NaN	not applicable	150	PI 656024	not applicable	38.8477	410658	135	urban biome	-90.6866	deep roots (2020 RSA study)	8.7	SEPON82		not applicable	TBD	farmland soil	soil	not applicable	not applicable		2	0.021	D5 1577_1578 LOWER DEPTHS	soil	4.8	soil	USA:MO:StLouis	24	60	21	Forage	TRUE	not applicable	not applicable	25.55	D5 1577/1578 150	not applicable	D5__1577_15780	soil metagenome	2
14937.S00IE0197	not applicable	Unclassified	https://academic.oup.com/plphys/article/182/2/977/6116230#236973515	D5	sorghum soil with danforth	Free-living	Non-saline	Soil (non-saline)	NaN	not applicable	15	PI 540816	not applicable	38.8477	410658	135	urban biome	-90.6866	large and deep roots (2020 RSA study)	34.6	Tx2882	United States	not applicable	TBD	farmland soil	soil	not applicable	not applicable		2	0.31	D5 1637_1638 TOP DEPTHS	soil	5.7	soil	USA:MO:StLouis	0	24	18		TRUE	not applicable	not applicable	27.73	D5 1637/1638 15	not applicable	D5__1637_1638	soil metagenome	2
14937.S00IE0198	not applicable	Unclassified	https://academic.oup.com/plphys/article/182/2/977/6116230#236973515	D5	sorghum soil with danforth	Free-living	Non-saline	Soil (non-saline)	NaN	not applicable	30	PI 540816	not applicable	38.8477	410658	135	urban biome	-90.6866	large and deep roots (2020 RSA study)	34.6	Tx2882	United States	not applicable	TBD	farmland soil	soil	not applicable	not applicable		2	0.31	D5 1637_1638 TOP DEPTHS	soil	5.7	soil	USA:MO:StLouis	0	24	18		TRUE	not applicable	not applicable	27.73	D5 1637/1638 30	not applicable	D5__1637_1638	soil metagenome	2
14937.S00IE0199	not applicable	Unclassified	https://academic.oup.com/plphys/article/182/2/977/6116230#236973515	D5	sorghum soil with danforth	Free-living	Non-saline	Soil (non-saline)	NaN	not applicable	60	PI 540816	not applicable	38.8477	410658	135	urban biome	-90.6866	large and deep roots (2020 RSA study)	34.6	Tx2882	United States	not applicable	TBD	farmland soil	soil	not applicable	not applicable		2	0.31	D5 1637_1638 TOP DEPTHS	soil	5.7	soil	USA:MO:StLouis	0	24	18		TRUE	not applicable	not applicable	27.73	D5 1637/1638 60	not applicable	D5__1637_1638	soil metagenome	2
14937.S00IE0200	not applicable	Unclassified	https://academic.oup.com/plphys/article/182/2/977/6116230#236973515	D5	sorghum soil with danforth	Free-living	Non-saline	Soil (non-saline)	NaN	not applicable	90	PI 540816	not applicable	38.8477	410658	135	urban biome	-90.6866	large and deep roots (2020 RSA study)	10.2	Tx2882	United States	not applicable	TBD	farmland soil	soil	not applicable	not applicable		2	0.013	D5 1637_1638 LOWER DEPTHS	soil	4.8	soil	USA:MO:StLouis	24	60	30		TRUE	not applicable	not applicable	35.12	D5 1637/1638 90	not applicable	D5__1637_1638	soil metagenome	2
14937.S00IE0201	not applicable	Unclassified	https://academic.oup.com/plphys/article/182/2/977/6116230#236973515	D5	sorghum soil with danforth	Free-living	Non-saline	Soil (non-saline)	NaN	not applicable	120	PI 540816	not applicable	38.8477	410658	135	urban biome	-90.6866	large and deep roots (2020 RSA study)	10.2	Tx2882	United States	not applicable	TBD	farmland soil	soil	not applicable	not applicable		2	0.013	D5 1637_1638 LOWER DEPTHS	soil	4.8	soil	USA:MO:StLouis	24	60	30		TRUE	not applicable	not applicable	35.12	D5 1637/1638 120	not applicable	D5__1637_1638	soil metagenome	2
14937.S00IE0202	not applicable	Unclassified	https://academic.oup.com/plphys/article/182/2/977/6116230#236973515	D5	sorghum soil with danforth	Free-living	Non-saline	Soil (non-saline)	NaN	not applicable	150	PI 540816	not applicable	38.8477	410658	135	urban biome	-90.6866	large and deep roots (2020 RSA study)	10.2	Tx2882	United States	not applicable	TBD	farmland soil	soil	not applicable	not applicable		2	0.013	D5 1637_1638 LOWER DEPTHS	soil	4.8	soil	USA:MO:StLouis	24	60	30		TRUE	not applicable	not applicable	35.12	D5 1637/1638 150	not applicable	D5__1637_16380	soil metagenome	2
14937.S00IE0203	not applicable	Caudatum	https://academic.oup.com/genetics/article/206/2/573/6064253?login=true ; https://onlinelibrary.wiley.com/doi/abs/10.1111/j.1439-0523.1992.tb00178.x	D5	sorghum soil with danforth	Free-living	Non-saline	Soil (non-saline)	NaN	not applicable	15	PI 656057	not applicable	38.8477	410658	135	urban biome	-90.6866	Grain NAM Parent, striga resistance, niger mini-NAM parent	43.7	P898012	Purdue	not applicable	TBD	farmland soil	soil	not applicable	not applicable		2	0.615	D5 1641_1642 TOP DEPTHS	soil	5.7	soil	USA:MO:StLouis	0	24	15	Grain	TRUE	not applicable	not applicable	23.48	D5 1641/1642 15	not applicable	D5__1641_1642	soil metagenome	2
14937.S00IE0204	not applicable	Caudatum	https://academic.oup.com/genetics/article/206/2/573/6064253?login=true ; https://onlinelibrary.wiley.com/doi/abs/10.1111/j.1439-0523.1992.tb00178.x	D5	sorghum soil with danforth	Free-living	Non-saline	Soil (non-saline)	NaN	not applicable	30	PI 656057	not applicable	38.8477	410658	135	urban biome	-90.6866	Grain NAM Parent, striga resistance, niger mini-NAM parent	43.7	P898012	Purdue	not applicable	TBD	farmland soil	soil	not applicable	not applicable		2	0.615	D5 1641_1642 TOP DEPTHS	soil	5.7	soil	USA:MO:StLouis	0	24	15	Grain	TRUE	not applicable	not applicable	23.48	D5 1641/1642 30	not applicable	D5__1641_1642	soil metagenome	2
14937.S00IE0205	not applicable	Caudatum	https://academic.oup.com/genetics/article/206/2/573/6064253?login=true ; https://onlinelibrary.wiley.com/doi/abs/10.1111/j.1439-0523.1992.tb00178.x	D5	sorghum soil with danforth	Free-living	Non-saline	Soil (non-saline)	NaN	not applicable	60	PI 656057	not applicable	38.8477	410658	135	urban biome	-90.6866	Grain NAM Parent, striga resistance, niger mini-NAM parent	43.7	P898012	Purdue	not applicable	TBD	farmland soil	soil	not applicable	not applicable		2	0.615	D5 1641_1642 TOP DEPTHS	soil	5.7	soil	USA:MO:StLouis	0	24	15	Grain	TRUE	not applicable	not applicable	23.48	D5 1641/1642 60	not applicable	D5__1641_1642	soil metagenome	2
14937.S00IE0206	not applicable	Caudatum	https://academic.oup.com/genetics/article/206/2/573/6064253?login=true ; https://onlinelibrary.wiley.com/doi/abs/10.1111/j.1439-0523.1992.tb00178.x	D5	sorghum soil with danforth	Free-living	Non-saline	Soil (non-saline)	NaN	not applicable	90	PI 656057	not applicable	38.8477	410658	135	urban biome	-90.6866	Grain NAM Parent, striga resistance, niger mini-NAM parent	11.6	P898012	Purdue	not applicable	TBD	farmland soil	soil	not applicable	not applicable		2	0.007	D5 1641_1642 LOWER DEPTHS	soil	5.3	soil	USA:MO:StLouis	24	60	24	Grain	TRUE	not applicable	not applicable	33.49	D5 1641/1642 90	not applicable	D5__1641_1642	soil metagenome	2
14937.S00IE0207	not applicable	Caudatum	https://academic.oup.com/genetics/article/206/2/573/6064253?login=true ; https://onlinelibrary.wiley.com/doi/abs/10.1111/j.1439-0523.1992.tb00178.x	D5	sorghum soil with danforth	Free-living	Non-saline	Soil (non-saline)	NaN	not applicable	120	PI 656057	not applicable	38.8477	410658	135	urban biome	-90.6866	Grain NAM Parent, striga resistance, niger mini-NAM parent	11.6	P898012	Purdue	not applicable	TBD	farmland soil	soil	not applicable	not applicable		2	0.007	D5 1641_1642 LOWER DEPTHS	soil	5.3	soil	USA:MO:StLouis	24	60	24	Grain	TRUE	not applicable	not applicable	33.49	D5 1641/1642 120	not applicable	D5__1641_1642	soil metagenome	2
14937.S00IE0208	not applicable	Caudatum	https://academic.oup.com/genetics/article/206/2/573/6064253?login=true ; https://onlinelibrary.wiley.com/doi/abs/10.1111/j.1439-0523.1992.tb00178.x	D5	sorghum soil with danforth	Free-living	Non-saline	Soil (non-saline)	NaN	not applicable	150	PI 656057	not applicable	38.8477	410658	135	urban biome	-90.6866	Grain NAM Parent, striga resistance, niger mini-NAM parent	11.6	P898012	Purdue	not applicable	TBD	farmland soil	soil	not applicable	not applicable		2	0.007	D5 1641_1642 LOWER DEPTHS	soil	5.3	soil	USA:MO:StLouis	24	60	24	Grain	TRUE	not applicable	not applicable	33.49	D5 1641/1642 150	not applicable	D5__1641_16420	soil metagenome	2
14937.S00IE0209	not applicable	Kafir		A3	sorghum soil with danforth	Free-living	Non-saline	Soil (non-saline)	NaN	not applicable	60	PI 602599	not applicable	38.8494	410658	135	urban biome	-90.6874			PHBCWNL	United States	not applicable	TBD	farmland soil	soil	not applicable	not applicable		1			soil		soil	USA:MO:StLouis				Grain	TRUE	not applicable	not applicable		A3 15/16 60	not applicable	A3__15_16	soil metagenome
14937.S00IE0210	not applicable	Kafir		A3	sorghum soil with danforth	Free-living	Non-saline	Soil (non-saline)	NaN	not applicable	90	PI 602599	not applicable	38.8494	410658	135	urban biome	-90.6874		10.9	PHBCWNL	United States	not applicable	TBD	farmland soil	soil	not applicable	not applicable		1	0.011	A3 15_16 LOWER DEPTHS	soil	4.6	soil	USA:MO:StLouis	24	60	17	Grain	TRUE	not applicable	not applicable	38.01	A3 15/16 90	not applicable	A3__15_16	soil metagenome	2
14937.S00IE0211	not applicable	Kafir		A3	sorghum soil with danforth	Free-living	Non-saline	Soil (non-saline)	NaN	not applicable	120	PI 602599	not applicable	38.8494	410658	135	urban biome	-90.6874		10.9	PHBCWNL	United States	not applicable	TBD	farmland soil	soil	not applicable	not applicable		1	0.011	A3 15_16 LOWER DEPTHS	soil	4.6	soil	USA:MO:StLouis	24	60	17	Grain	TRUE	not applicable	not applicable	38.01	A3 15/16 120	not applicable	A3__15_16	soil metagenome	2
14937.S00IE0212	not applicable	Unclassified		A3	sorghum soil with danforth	Free-living	Non-saline	Soil (non-saline)	NaN	not applicable	15	PI 564085	not applicable	38.8494	410658	135	urban biome	-90.6874	sudangrass	30.7	WKM III	United States	not applicable	TBD	farmland soil	soil	not applicable	not applicable		1	0.83	A3 17_18 TOP DEPTHS	soil	5.5	soil	USA:MO:StLouis	0	24	22	Forage	TRUE	not applicable	not applicable	29.69	A3 17/18 15	not applicable	A3__17_18	soil metagenome	2
14937.S00IE0213	not applicable	Unclassified		A3	sorghum soil with danforth	Free-living	Non-saline	Soil (non-saline)	NaN	not applicable	30	PI 564085	not applicable	38.8494	410658	135	urban biome	-90.6874	sudangrass	30.7	WKM III	United States	not applicable	TBD	farmland soil	soil	not applicable	not applicable		1	0.83	A3 17_18 TOP DEPTHS	soil	5.5	soil	USA:MO:StLouis	0	24	22	Forage	TRUE	not applicable	not applicable	29.69	A3 17/18 30	not applicable	A3__17_18	soil metagenome	2
14937.S00IE0214	not applicable	Unclassified		A3	sorghum soil with danforth	Free-living	Non-saline	Soil (non-saline)	NaN	not applicable	60	PI 564085	not applicable	38.8494	410658	135	urban biome	-90.6874	sudangrass	30.7	WKM III	United States	not applicable	TBD	farmland soil	soil	not applicable	not applicable		1	0.83	A3 17_18 TOP DEPTHS	soil	5.5	soil	USA:MO:StLouis	0	24	22	Forage	TRUE	not applicable	not applicable	29.69	A3 17/18 60	not applicable	A3__17_18	soil metagenome	2
14937.S00IE0215	not applicable	Unclassified		A3	sorghum soil with danforth	Free-living	Non-saline	Soil (non-saline)	NaN	not applicable	90	PI 564085	not applicable	38.8494	410658	135	urban biome	-90.6874	sudangrass	8.1	WKM III	United States	not applicable	TBD	farmland soil	soil	not applicable	not applicable		1	0.008	A3 17_18 LOWER DEPTHS	soil	4.6	soil	USA:MO:StLouis	24	60	16	Forage	TRUE	not applicable	not applicable	38.91	A3 17/18 90	not applicable	A3__17_18	soil metagenome	2
14937.S00IE0216	not applicable	Unclassified		A3	sorghum soil with danforth	Free-living	Non-saline	Soil (non-saline)	NaN	not applicable	120	PI 564085	not applicable	38.8494	410658	135	urban biome	-90.6874	sudangrass	8.1	WKM III	United States	not applicable	TBD	farmland soil	soil	not applicable	not applicable		1	0.008	A3 17_18 LOWER DEPTHS	soil	4.6	soil	USA:MO:StLouis	24	60	16	Forage	TRUE	not applicable	not applicable	38.91	A3 17/18 120	not applicable	A3__17_18	soil metagenome	2
14937.S00IE0217	not applicable	Kafir		A3	sorghum soil with danforth	Free-living	Non-saline	Soil (non-saline)	NaN	not applicable	15	PI 596567	not applicable	38.8494	410658	135	urban biome	-90.6874		39.9	PH4KNYE	United States	not applicable	TBD	farmland soil	soil	not applicable	not applicable		1	0.384	A3 29_30 TOP DEPTHS	soil	5.7	soil	USA:MO:StLouis	0	24	20	Grain	TRUE	not applicable	not applicable	19.56	A3 29/30 15	not applicable	A3__29_30	soil metagenome	2
14937.S00IE0218	not applicable	Kafir		A3	sorghum soil with danforth	Free-living	Non-saline	Soil (non-saline)	NaN	not applicable	30	PI 596567	not applicable	38.8494	410658	135	urban biome	-90.6874		39.9	PH4KNYE	United States	not applicable	TBD	farmland soil	soil	not applicable	not applicable		1	0.384	A3 29_30 TOP DEPTHS	soil	5.7	soil	USA:MO:StLouis	0	24	20	Grain	TRUE	not applicable	not applicable	19.56	A3 29/30 30	not applicable	A3__29_30	soil metagenome	2
14937.S00IE0219	not applicable	Kafir		A3	sorghum soil with danforth	Free-living	Non-saline	Soil (non-saline)	NaN	not applicable	60	PI 596567	not applicable	38.8494	410658	135	urban biome	-90.6874		39.9	PH4KNYE	United States	not applicable	TBD	farmland soil	soil	not applicable	not applicable		1	0.384	A3 29_30 TOP DEPTHS	soil	5.7	soil	USA:MO:StLouis	0	24	20	Grain	TRUE	not applicable	not applicable	19.56	A3 29/30 60	not applicable	A3__29_30	soil metagenome	2
14937.S00IE0220	not applicable	Kafir		A3	sorghum soil with danforth	Free-living	Non-saline	Soil (non-saline)	NaN	not applicable	90	PI 596567	not applicable	38.8494	410658	135	urban biome	-90.6874		10.3	PH4KNYE	United States	not applicable	TBD	farmland soil	soil	not applicable	not applicable		1	0.11	A3 29_30 LOWER DEPTHS	soil	4.5	soil	USA:MO:StLouis	24	60	18	Grain	TRUE	not applicable	not applicable	41.84	A3 29/30 90	not applicable	A3__29_30	soil metagenome	2
14937.S00IE0221	not applicable	Kafir		A3	sorghum soil with danforth	Free-living	Non-saline	Soil (non-saline)	NaN	not applicable	120	PI 596567	not applicable	38.8494	410658	135	urban biome	-90.6874		10.3	PH4KNYE	United States	not applicable	TBD	farmland soil	soil	not applicable	not applicable		1	0.11	A3 29_30 LOWER DEPTHS	soil	4.5	soil	USA:MO:StLouis	24	60	18	Grain	TRUE	not applicable	not applicable	41.84	A3 29/30 120	not applicable	A3__29_30	soil metagenome	2
14937.S00IE0222	not applicable	Unclassified		A3	sorghum soil with danforth	Free-living	Non-saline	Soil (non-saline)	NaN	not applicable	15	PI 554649	not applicable	38.8494	410658	135	urban biome	-90.6874	grain sorghum inbred, dual purpose forage and grain sorghum	44.9	PH410	United States	not applicable	TBD	farmland soil	soil	not applicable	not applicable		1	0.789	A3 31_32 TOP DEPTHS	soil	5.7	soil	USA:MO:StLouis	0	24	27	Grain	TRUE	not applicable	not applicable	27.06	A3 31/32 15	not applicable	A3__31_32	soil metagenome	2
14937.S00IE0223	not applicable	Unclassified		A3	sorghum soil with danforth	Free-living	Non-saline	Soil (non-saline)	NaN	not applicable	30	PI 554649	not applicable	38.8494	410658	135	urban biome	-90.6874	grain sorghum inbred, dual purpose forage and grain sorghum	44.9	PH410	United States	not applicable	TBD	farmland soil	soil	not applicable	not applicable		1	0.789	A3 31_32 TOP DEPTHS	soil	5.7	soil	USA:MO:StLouis	0	24	27	Grain	TRUE	not applicable	not applicable	27.06	A3 31/32 30	not applicable	A3__31_32	soil metagenome	2
14937.S00IE0224	not applicable	Unclassified		A3	sorghum soil with danforth	Free-living	Non-saline	Soil (non-saline)	NaN	not applicable	60	PI 554649	not applicable	38.8494	410658	135	urban biome	-90.6874	grain sorghum inbred, dual purpose forage and grain sorghum	44.9	PH410	United States	not applicable	TBD	farmland soil	soil	not applicable	not applicable		1	0.789	A3 31_32 TOP DEPTHS	soil	5.7	soil	USA:MO:StLouis	0	24	27	Grain	TRUE	not applicable	not applicable	27.06	A3 31/32 60	not applicable	A3__31_32	soil metagenome	2
14937.S00IE0225	not applicable	Unclassified		A3	sorghum soil with danforth	Free-living	Non-saline	Soil (non-saline)	NaN	not applicable	90	PI 554649	not applicable	38.8494	410658	135	urban biome	-90.6874	grain sorghum inbred, dual purpose forage and grain sorghum	9.4	PH410	United States	not applicable	TBD	farmland soil	soil	not applicable	not applicable		1	0.066	A3 31_32 LOWER DEPTHS	soil	4.4	soil	USA:MO:StLouis	24	60	13	Grain	TRUE	not applicable	not applicable	43.21	A3 31/32 90	not applicable	A3__31_32	soil metagenome	2
14937.S00IE0226	not applicable	Unclassified		A3	sorghum soil with danforth	Free-living	Non-saline	Soil (non-saline)	NaN	not applicable	120	PI 554649	not applicable	38.8494	410658	135	urban biome	-90.6874	grain sorghum inbred, dual purpose forage and grain sorghum	9.4	PH410	United States	not applicable	TBD	farmland soil	soil	not applicable	not applicable		1	0.066	A3 31_32 LOWER DEPTHS	soil	4.4	soil	USA:MO:StLouis	24	60	13	Grain	TRUE	not applicable	not applicable	43.21	A3 31/32 120	not applicable	A3__31_32	soil metagenome	2
14937.S00IE0227	not applicable	Unclassified		A3	sorghum soil with danforth	Free-living	Non-saline	Soil (non-saline)	NaN	not applicable	15	PI 601743	not applicable	38.8494	410658	135	urban biome	-90.6874		32.4	HP150	United States	not applicable	TBD	farmland soil	soil	not applicable	not applicable		1	0.585	A3 57_58 TOP DEPTHS	soil	6.4	soil	USA:MO:StLouis	0	24	17	Grain	TRUE	not applicable	not applicable	27.81	A3 57/58 15	not applicable	A3__57_58	soil metagenome	2
14937.S00IE0228	not applicable	Unclassified		A3	sorghum soil with danforth	Free-living	Non-saline	Soil (non-saline)	NaN	not applicable	30	PI 601743	not applicable	38.8494	410658	135	urban biome	-90.6874		32.4	HP150	United States	not applicable	TBD	farmland soil	soil	not applicable	not applicable		1	0.585	A3 57_58 TOP DEPTHS	soil	6.4	soil	USA:MO:StLouis	0	24	17	Grain	TRUE	not applicable	not applicable	27.81	A3 57/58 30	not applicable	A3__57_58	soil metagenome	2
14937.S00IE0229	not applicable	Unclassified		A3	sorghum soil with danforth	Free-living	Non-saline	Soil (non-saline)	NaN	not applicable	60	PI 601743	not applicable	38.8494	410658	135	urban biome	-90.6874		32.4	HP150	United States	not applicable	TBD	farmland soil	soil	not applicable	not applicable		1	0.585	A3 57_58 TOP DEPTHS	soil	6.4	soil	USA:MO:StLouis	0	24	17	Grain	TRUE	not applicable	not applicable	27.81	A3 57/58 60	not applicable	A3__57_58	soil metagenome	2
14937.S00IE0230	not applicable	Unclassified		A3	sorghum soil with danforth	Free-living	Non-saline	Soil (non-saline)	NaN	not applicable	90	PI 601743	not applicable	38.8494	410658	135	urban biome	-90.6874		12.6	HP150	United States	not applicable	TBD	farmland soil	soil	not applicable	not applicable		1	0.241	A3 57_58 LOWER DEPTHS	soil	4.7	soil	USA:MO:StLouis	24	60	11	Grain	TRUE	not applicable	not applicable	37.88	A3 57/58 90	not applicable	A3__57_58	soil metagenome	2
14937.S00IE0231	not applicable	Unclassified		A3	sorghum soil with danforth	Free-living	Non-saline	Soil (non-saline)	NaN	not applicable	120	PI 601743	not applicable	38.8494	410658	135	urban biome	-90.6874		12.6	HP150	United States	not applicable	TBD	farmland soil	soil	not applicable	not applicable		1	0.241	A3 57_58 LOWER DEPTHS	soil	4.7	soil	USA:MO:StLouis	24	60	11	Grain	TRUE	not applicable	not applicable	37.88	A3 57/58 120	not applicable	A3__57_58	soil metagenome	2
14937.S00IE0232	not applicable	Unclassified		A3	sorghum soil with danforth	Free-living	Non-saline	Soil (non-saline)	NaN	not applicable	15	PI 574398	not applicable	38.8494	410658	135	urban biome	-90.6874		36.2	PHA651	United States	not applicable	TBD	farmland soil	soil	not applicable	not applicable		1	0.917	A3 83_84 TOP DEPTHS	soil	6.4	soil	USA:MO:StLouis	0	24	11	Grain	TRUE	not applicable	not applicable	20.07	A3 83/84 15	not applicable	A3__83_84	soil metagenome	2
14937.S00IE0233	not applicable	Unclassified		A3	sorghum soil with danforth	Free-living	Non-saline	Soil (non-saline)	NaN	not applicable	30	PI 574398	not applicable	38.8494	410658	135	urban biome	-90.6874		36.2	PHA651	United States	not applicable	TBD	farmland soil	soil	not applicable	not applicable		1	0.917	A3 83_84 TOP DEPTHS	soil	6.4	soil	USA:MO:StLouis	0	24	11	Grain	TRUE	not applicable	not applicable	20.07	A3 83/84 30	not applicable	A3__83_84	soil metagenome	2
14937.S00IE0234	not applicable	Unclassified		A3	sorghum soil with danforth	Free-living	Non-saline	Soil (non-saline)	NaN	not applicable	60	PI 574398	not applicable	38.8494	410658	135	urban biome	-90.6874		36.2	PHA651	United States	not applicable	TBD	farmland soil	soil	not applicable	not applicable		1	0.917	A3 83_84 TOP DEPTHS	soil	6.4	soil	USA:MO:StLouis	0	24	11	Grain	TRUE	not applicable	not applicable	20.07	A3 83/84 60	not applicable	A3__83_84	soil metagenome	2
14937.S00IE0235	not applicable	Unclassified		A3	sorghum soil with danforth	Free-living	Non-saline	Soil (non-saline)	NaN	not applicable	90	PI 574398	not applicable	38.8494	410658	135	urban biome	-90.6874		9.3	PHA651	United States	not applicable	TBD	farmland soil	soil	not applicable	not applicable		1	0.204	A3 83_84 LOWER DEPTHS	soil	4.7	soil	USA:MO:StLouis	24	60	8	Grain	TRUE	not applicable	not applicable	36.54	A3 83/84 90	not applicable	A3__83_84	soil metagenome	2
14937.S00IE0236	not applicable	Unclassified		A3	sorghum soil with danforth	Free-living	Non-saline	Soil (non-saline)	NaN	not applicable	120	PI 574398	not applicable	38.8494	410658	135	urban biome	-90.6874		9.3	PHA651	United States	not applicable	TBD	farmland soil	soil	not applicable	not applicable		1	0.204	A3 83_84 LOWER DEPTHS	soil	4.7	soil	USA:MO:StLouis	24	60	8	Grain	TRUE	not applicable	not applicable	36.54	A3 83/84 120	not applicable	A3__83_84	soil metagenome	2
14937.S00IE0237	not applicable	Unclassified		A3	sorghum soil with danforth	Free-living	Non-saline	Soil (non-saline)	NaN	not applicable	15	PI 594354	not applicable	38.8494	410658	135	urban biome	-90.6874		27.9	PHWIABQE	United States	not applicable	TBD	farmland soil	soil	not applicable	not applicable		1	0.557	A3 89_90 TOP DEPTHS	soil	6.4	soil	USA:MO:StLouis	0	24	13	Grain	TRUE	not applicable	not applicable	21.14	A3 89/90 15	not applicable	A3__89_90	soil metagenome	2
14937.S00IE0238	not applicable	Unclassified		A3	sorghum soil with danforth	Free-living	Non-saline	Soil (non-saline)	NaN	not applicable	30	PI 594354	not applicable	38.8494	410658	135	urban biome	-90.6874		27.9	PHWIABQE	United States	not applicable	TBD	farmland soil	soil	not applicable	not applicable		1	0.557	A3 89_90 TOP DEPTHS	soil	6.4	soil	USA:MO:StLouis	0	24	13	Grain	TRUE	not applicable	not applicable	21.14	A3 89/90 30	not applicable	A3__89_90	soil metagenome	2
14937.S00IE0239	not applicable	Unclassified		A3	sorghum soil with danforth	Free-living	Non-saline	Soil (non-saline)	NaN	not applicable	60	PI 594354	not applicable	38.8494	410658	135	urban biome	-90.6874		27.9	PHWIABQE	United States	not applicable	TBD	farmland soil	soil	not applicable	not applicable		1	0.557	A3 89_90 TOP DEPTHS	soil	6.4	soil	USA:MO:StLouis	0	24	13	Grain	TRUE	not applicable	not applicable	21.14	A3 89/90 60	not applicable	A3__89_90	soil metagenome	2
14937.S00IE0240	not applicable	Unclassified		A3	sorghum soil with danforth	Free-living	Non-saline	Soil (non-saline)	NaN	not applicable	90	PI 594354	not applicable	38.8494	410658	135	urban biome	-90.6874		10.4	PHWIABQE	United States	not applicable	TBD	farmland soil	soil	not applicable	not applicable		1	0.086	A3 89_90 LOWER DEPTHS	soil	4.7	soil	USA:MO:StLouis	24	60	13	Grain	TRUE	not applicable	not applicable	45.06	A3 89/90 90	not applicable	A3__89_90	soil metagenome	2
14937.S00IE0241	not applicable	Unclassified		A3	sorghum soil with danforth	Free-living	Non-saline	Soil (non-saline)	NaN	not applicable	120	PI 594354	not applicable	38.8494	410658	135	urban biome	-90.6874		10.4	PHWIABQE	United States	not applicable	TBD	farmland soil	soil	not applicable	not applicable		1	0.086	A3 89_90 LOWER DEPTHS	soil	4.7	soil	USA:MO:StLouis	24	60	13	Grain	TRUE	not applicable	not applicable	45.06	A3 89/90 120	not applicable	A3__89_90	soil metagenome	2
14937.S00IE0242	not applicable	Unclassified		A3	sorghum soil with danforth	Free-living	Non-saline	Soil (non-saline)	NaN	not applicable	150	PI 594354	not applicable	38.8494	410658	135	urban biome	-90.6874		10.4	PHWIABQE	United States	not applicable	TBD	farmland soil	soil	not applicable	not applicable		1	0.086	A3 89_90 LOWER DEPTHS	soil	4.7	soil	USA:MO:StLouis	24	60	13	Grain	TRUE	not applicable	not applicable	45.06	A3 89/90 150	not applicable	A3__89_900	soil metagenome	2
14937.S00IE0243	not applicable	Unclassified		A3	sorghum soil with danforth	Free-living	Non-saline	Soil (non-saline)	NaN	not applicable	15	PI 564163	not applicable	38.8494	410658	135	urban biome	-90.6874		31.3	BTx623	United States	not applicable	TBD	farmland soil	soil	not applicable	not applicable		1	0.118	A3 95_96 TOP DEPTHS	soil	6.3	soil	USA:MO:StLouis	0	24	16	Grain	TRUE	not applicable	not applicable	27.08	A3 95/96 15	not applicable	A3__95_96	soil metagenome	2
14937.S00IE0244	not applicable	Unclassified		A3	sorghum soil with danforth	Free-living	Non-saline	Soil (non-saline)	NaN	not applicable	30	PI 564163	not applicable	38.8494	410658	135	urban biome	-90.6874		31.3	BTx623	United States	not applicable	TBD	farmland soil	soil	not applicable	not applicable		1	0.118	A3 95_96 TOP DEPTHS	soil	6.3	soil	USA:MO:StLouis	0	24	16	Grain	TRUE	not applicable	not applicable	27.08	A3 95/96 30	not applicable	A3__95_96	soil metagenome	2
14937.S00IE0245	not applicable	Unclassified		A3	sorghum soil with danforth	Free-living	Non-saline	Soil (non-saline)	NaN	not applicable	60	PI 564163	not applicable	38.8494	410658	135	urban biome	-90.6874		31.3	BTx623	United States	not applicable	TBD	farmland soil	soil	not applicable	not applicable		1	0.118	A3 95_96 TOP DEPTHS	soil	6.3	soil	USA:MO:StLouis	0	24	16	Grain	TRUE	not applicable	not applicable	27.08	A3 95/96 60	not applicable	A3__95_96	soil metagenome	2
14937.S00IE0246	not applicable	Unclassified		A3	sorghum soil with danforth	Free-living	Non-saline	Soil (non-saline)	NaN	not applicable	90	PI 564163	not applicable	38.8494	410658	135	urban biome	-90.6874		7.8	BTx623	United States	not applicable	TBD	farmland soil	soil	not applicable	not applicable		1	0.014	A3 95_96 LOWER DEPTHS	soil	4.6	soil	USA:MO:StLouis	24	60	13	Grain	TRUE	not applicable	not applicable	35.46	A3 95/96 90	not applicable	A3__95_96	soil metagenome	2
14937.S00IE0247	not applicable	Unclassified		A3	sorghum soil with danforth	Free-living	Non-saline	Soil (non-saline)	NaN	not applicable	120	PI 564163	not applicable	38.8494	410658	135	urban biome	-90.6874		7.8	BTx623	United States	not applicable	TBD	farmland soil	soil	not applicable	not applicable		1	0.014	A3 95_96 LOWER DEPTHS	soil	4.6	soil	USA:MO:StLouis	24	60	13	Grain	TRUE	not applicable	not applicable	35.46	A3 95/96 120	not applicable	A3__95_96	soil metagenome	2
14937.S00IE0248	not applicable	Unclassified		A3	sorghum soil with danforth	Free-living	Non-saline	Soil (non-saline)	NaN	not applicable	150	PI 564163	not applicable	38.8494	410658	135	urban biome	-90.6874		7.8	BTx623	United States	not applicable	TBD	farmland soil	soil	not applicable	not applicable		1	0.014	A3 95_96 LOWER DEPTHS	soil	4.6	soil	USA:MO:StLouis	24	60	13	Grain	TRUE	not applicable	not applicable	35.46	A3 95/96 150	not applicable	A3__95_960	soil metagenome	2
14937.S00IE0249	not applicable	Kafir-bicolor	https://academic.oup.com/g3journal/article/11/4/jkab060/6157831?login=true	A3	sorghum soil with danforth	Free-living	Non-saline	Soil (non-saline)	NaN	not applicable	15	PI586454	not applicable	38.8494	410658	135	urban biome	-90.6874	Carbon Partitioning NAM Parent	29.4	Leoti	Hungary	not applicable	TBD	farmland soil	soil	not applicable	not applicable		1	0.243	A3 107_108 TOP DEPTHS	soil	6.4	soil	USA:MO:StLouis	0	24	38	Sweet	TRUE	not applicable	not applicable	17.88	A3 107/108 15	not applicable	A3__107_108	soil metagenome	2
14937.S00IE0250	not applicable	Kafir-bicolor	https://academic.oup.com/g3journal/article/11/4/jkab060/6157831?login=true	A3	sorghum soil with danforth	Free-living	Non-saline	Soil (non-saline)	NaN	not applicable	30	PI586454	not applicable	38.8494	410658	135	urban biome	-90.6874	Carbon Partitioning NAM Parent	29.4	Leoti	Hungary	not applicable	TBD	farmland soil	soil	not applicable	not applicable		1	0.243	A3 107_108 TOP DEPTHS	soil	6.4	soil	USA:MO:StLouis	0	24	38	Sweet	TRUE	not applicable	not applicable	17.88	A3 107/108 30	not applicable	A3__107_108	soil metagenome	2
14937.S00IE0251	not applicable	Kafir-bicolor	https://academic.oup.com/g3journal/article/11/4/jkab060/6157831?login=true	A3	sorghum soil with danforth	Free-living	Non-saline	Soil (non-saline)	NaN	not applicable	60	PI586454	not applicable	38.8494	410658	135	urban biome	-90.6874	Carbon Partitioning NAM Parent	29.4	Leoti	Hungary	not applicable	TBD	farmland soil	soil	not applicable	not applicable		1	0.243	A3 107_108 TOP DEPTHS	soil	6.4	soil	USA:MO:StLouis	0	24	38	Sweet	TRUE	not applicable	not applicable	17.88	A3 107/108 60	not applicable	A3__107_108	soil metagenome	2
14937.S00IE0252	not applicable	Kafir-bicolor	https://academic.oup.com/g3journal/article/11/4/jkab060/6157831?login=true	A3	sorghum soil with danforth	Free-living	Non-saline	Soil (non-saline)	NaN	not applicable	90	PI586454	not applicable	38.8494	410658	135	urban biome	-90.6874	Carbon Partitioning NAM Parent	8.7	Leoti	Hungary	not applicable	TBD	farmland soil	soil	not applicable	not applicable		1	0.098	A3 107_108 LOWER DEPTHS	soil	4.6	soil	USA:MO:StLouis	24	60	14	Sweet	TRUE	not applicable	not applicable	29.67	A3 107/108 90	not applicable	A3__107_108	soil metagenome	2
14937.S00IE0253	not applicable	Kafir-bicolor	https://academic.oup.com/g3journal/article/11/4/jkab060/6157831?login=true	A3	sorghum soil with danforth	Free-living	Non-saline	Soil (non-saline)	NaN	not applicable	120	PI586454	not applicable	38.8494	410658	135	urban biome	-90.6874	Carbon Partitioning NAM Parent	8.7	Leoti	Hungary	not applicable	TBD	farmland soil	soil	not applicable	not applicable		1	0.098	A3 107_108 LOWER DEPTHS	soil	4.6	soil	USA:MO:StLouis	24	60	14	Sweet	TRUE	not applicable	not applicable	29.67	A3 107/108 120	not applicable	A3__107_108	soil metagenome	2
14937.S00IE0254	not applicable	Unclassified		A3	sorghum soil with danforth	Free-living	Non-saline	Soil (non-saline)	NaN	not applicable	15	PI 601743	not applicable	38.8494	410658	135	urban biome	-90.6874		24.6	HP150	United States	not applicable	TBD	farmland soil	soil	not applicable	not applicable		2	0.744	A3 111_112 TOP DEPTHS	soil	6.2	soil	USA:MO:StLouis	0	24	10	Grain	TRUE	not applicable	not applicable	27.6	A3 111/112 15	not applicable	A3__111_112	soil metagenome	2
14937.S00IE0255	not applicable	Unclassified		A3	sorghum soil with danforth	Free-living	Non-saline	Soil (non-saline)	NaN	not applicable	30	PI 601743	not applicable	38.8494	410658	135	urban biome	-90.6874		24.6	HP150	United States	not applicable	TBD	farmland soil	soil	not applicable	not applicable		2	0.744	A3 111_112 TOP DEPTHS	soil	6.2	soil	USA:MO:StLouis	0	24	10	Grain	TRUE	not applicable	not applicable	27.6	A3 111/112 30	not applicable	A3__111_112	soil metagenome	2
14937.S00IE0256	not applicable	Unclassified		A3	sorghum soil with danforth	Free-living	Non-saline	Soil (non-saline)	NaN	not applicable	60	PI 601743	not applicable	38.8494	410658	135	urban biome	-90.6874		24.6	HP150	United States	not applicable	TBD	farmland soil	soil	not applicable	not applicable		2	0.744	A3 111_112 TOP DEPTHS	soil	6.2	soil	USA:MO:StLouis	0	24	10	Grain	TRUE	not applicable	not applicable	27.6	A3 111/112 60	not applicable	A3__111_112	soil metagenome	2
14937.S00IE0257	not applicable	Unclassified		A3	sorghum soil with danforth	Free-living	Non-saline	Soil (non-saline)	NaN	not applicable	90	PI 601743	not applicable	38.8494	410658	135	urban biome	-90.6874		8.7	HP150	United States	not applicable	TBD	farmland soil	soil	not applicable	not applicable		2	0.031	A3 111_112 LOWER DEPTHS	soil	4.8	soil	USA:MO:StLouis	24	60	21	Grain	TRUE	not applicable	not applicable	28.23	A3 111/112 90	not applicable	A3__111_112	soil metagenome	2
14937.S00IE0258	not applicable	Unclassified		A3	sorghum soil with danforth	Free-living	Non-saline	Soil (non-saline)	NaN	not applicable	120	PI 601743	not applicable	38.8494	410658	135	urban biome	-90.6874		8.7	HP150	United States	not applicable	TBD	farmland soil	soil	not applicable	not applicable		2	0.031	A3 111_112 LOWER DEPTHS	soil	4.8	soil	USA:MO:StLouis	24	60	21	Grain	TRUE	not applicable	not applicable	28.23	A3 111/112 120	not applicable	A3__111_112	soil metagenome	2
14937.S00IE0259	not applicable	Unclassified		A3	sorghum soil with danforth	Free-living	Non-saline	Soil (non-saline)	NaN	not applicable	150	PI 601743	not applicable	38.8494	410658	135	urban biome	-90.6874		8.7	HP150	United States	not applicable	TBD	farmland soil	soil	not applicable	not applicable		2	0.031	A3 111_112 LOWER DEPTHS	soil	4.8	soil	USA:MO:StLouis	24	60	21	Grain	TRUE	not applicable	not applicable	28.23	A3 111/112 150	not applicable	A3__111_1120	soil metagenome	2
14937.S00IE0260	not applicable	Kafir	https://academic.oup.com/g3journal/article/11/4/jkab060/6157831?login=true	A3	sorghum soil with danforth	Free-living	Non-saline	Soil (non-saline)	NaN	not applicable	15	PI 641807	not applicable	38.8494	410658	135	urban biome	-90.6874	NAM Parent	69.9	Atlas		not applicable	TBD	farmland soil	soil	not applicable	not applicable		1	0.17	A3 115_116 TOP DEPTHS	soil	6.5	soil	USA:MO:StLouis	0	24	19	Sweet	TRUE	not applicable	not applicable	28.71	A3 115/116 15	not applicable	A3__115_116	soil metagenome	2
14937.S00IE0261	not applicable	Kafir	https://academic.oup.com/g3journal/article/11/4/jkab060/6157831?login=true	A3	sorghum soil with danforth	Free-living	Non-saline	Soil (non-saline)	NaN	not applicable	30	PI 641807	not applicable	38.8494	410658	135	urban biome	-90.6874	NAM Parent	69.9	Atlas		not applicable	TBD	farmland soil	soil	not applicable	not applicable		1	0.17	A3 115_116 TOP DEPTHS	soil	6.5	soil	USA:MO:StLouis	0	24	19	Sweet	TRUE	not applicable	not applicable	28.71	A3 115/116 30	not applicable	A3__115_116	soil metagenome	2
14937.S00IE0262	not applicable	Kafir	https://academic.oup.com/g3journal/article/11/4/jkab060/6157831?login=true	A3	sorghum soil with danforth	Free-living	Non-saline	Soil (non-saline)	NaN	not applicable	60	PI 641807	not applicable	38.8494	410658	135	urban biome	-90.6874	NAM Parent	69.9	Atlas		not applicable	TBD	farmland soil	soil	not applicable	not applicable		1	0.17	A3 115_116 TOP DEPTHS	soil	6.5	soil	USA:MO:StLouis	0	24	19	Sweet	TRUE	not applicable	not applicable	28.71	A3 115/116 60	not applicable	A3__115_116	soil metagenome	2
14937.S00IE0263	not applicable	Kafir	https://academic.oup.com/g3journal/article/11/4/jkab060/6157831?login=true	A3	sorghum soil with danforth	Free-living	Non-saline	Soil (non-saline)	NaN	not applicable	90	PI 641807	not applicable	38.8494	410658	135	urban biome	-90.6874	NAM Parent	11.1	Atlas		not applicable	TBD	farmland soil	soil	not applicable	not applicable		1	0.098	A3 115_116 LOWER DEPTHS	soil	4.7	soil	USA:MO:StLouis	24	60	13	Sweet	TRUE	not applicable	not applicable	34.14	A3 115/116 90	not applicable	A3__115_116	soil metagenome	2
14937.S00IE0264	not applicable	Kafir	https://academic.oup.com/g3journal/article/11/4/jkab060/6157831?login=true	A3	sorghum soil with danforth	Free-living	Non-saline	Soil (non-saline)	NaN	not applicable	120	PI 641807	not applicable	38.8494	410658	135	urban biome	-90.6874	NAM Parent	11.1	Atlas		not applicable	TBD	farmland soil	soil	not applicable	not applicable		1	0.098	A3 115_116 LOWER DEPTHS	soil	4.7	soil	USA:MO:StLouis	24	60	13	Sweet	TRUE	not applicable	not applicable	34.14	A3 115/116 120	not applicable	A3__115_116	soil metagenome	2
14937.S00IE0265	not applicable	Kafir	https://academic.oup.com/g3journal/article/11/4/jkab060/6157831?login=true	A3	sorghum soil with danforth	Free-living	Non-saline	Soil (non-saline)	NaN	not applicable	150	PI 641807	not applicable	38.8494	410658	135	urban biome	-90.6874	NAM Parent	11.1	Atlas		not applicable	TBD	farmland soil	soil	not applicable	not applicable		1	0.098	A3 115_116 LOWER DEPTHS	soil	4.7	soil	USA:MO:StLouis	24	60	13	Sweet	TRUE	not applicable	not applicable	34.14	A3 115/116 150	not applicable	A3__115_1160	soil metagenome	2
14937.S00IE0266	not applicable	Durra	https://academic.oup.com/g3journal/article/11/4/jkab060/6157831?login=true	A3	sorghum soil with danforth	Free-living	Non-saline	Soil (non-saline)	NaN	not applicable	15	PI 510757	not applicable	38.8494	410658	135	urban biome	-90.6874	Carbon Partitioning NAM Parent	38.9	AP79-714	Cameroon	not applicable	TBD	farmland soil	soil	not applicable	not applicable		1	1.837	A3 121_122 TOP DEPTHS	soil	6.2	soil	USA:MO:StLouis	0	24	15	Cellulosic	TRUE	not applicable	not applicable	24.73	A3 121/122 15	not applicable	A3__121_122	soil metagenome	2
14937.S00IE0267	not applicable	Durra	https://academic.oup.com/g3journal/article/11/4/jkab060/6157831?login=true	A3	sorghum soil with danforth	Free-living	Non-saline	Soil (non-saline)	NaN	not applicable	30	PI 510757	not applicable	38.8494	410658	135	urban biome	-90.6874	Carbon Partitioning NAM Parent	38.9	AP79-714	Cameroon	not applicable	TBD	farmland soil	soil	not applicable	not applicable		1	1.837	A3 121_122 TOP DEPTHS	soil	6.2	soil	USA:MO:StLouis	0	24	15	Cellulosic	TRUE	not applicable	not applicable	24.73	A3 121/122 30	not applicable	A3__121_122	soil metagenome	2
14937.S00IE0268	not applicable	Durra	https://academic.oup.com/g3journal/article/11/4/jkab060/6157831?login=true	A3	sorghum soil with danforth	Free-living	Non-saline	Soil (non-saline)	NaN	not applicable	60	PI 510757	not applicable	38.8494	410658	135	urban biome	-90.6874	Carbon Partitioning NAM Parent	38.9	AP79-714	Cameroon	not applicable	TBD	farmland soil	soil	not applicable	not applicable		1	1.837	A3 121_122 TOP DEPTHS	soil	6.2	soil	USA:MO:StLouis	0	24	15	Cellulosic	TRUE	not applicable	not applicable	24.73	A3 121/122 60	not applicable	A3__121_122	soil metagenome	2
14937.S00IE0269	not applicable	Durra	https://academic.oup.com/g3journal/article/11/4/jkab060/6157831?login=true	A3	sorghum soil with danforth	Free-living	Non-saline	Soil (non-saline)	NaN	not applicable	90	PI 510757	not applicable	38.8494	410658	135	urban biome	-90.6874	Carbon Partitioning NAM Parent	9	AP79-714	Cameroon	not applicable	TBD	farmland soil	soil	not applicable	not applicable		1	0.037	A3 121_122 LOWER DEPTHS	soil	4.7	soil	USA:MO:StLouis	24	60	12	Cellulosic	TRUE	not applicable	not applicable	29.37	A3 121/122 90	not applicable	A3__121_122	soil metagenome	2
14937.S00IE0270	not applicable	Durra	https://academic.oup.com/g3journal/article/11/4/jkab060/6157831?login=true	A3	sorghum soil with danforth	Free-living	Non-saline	Soil (non-saline)	NaN	not applicable	120	PI 510757	not applicable	38.8494	410658	135	urban biome	-90.6874	Carbon Partitioning NAM Parent	9	AP79-714	Cameroon	not applicable	TBD	farmland soil	soil	not applicable	not applicable		1	0.037	A3 121_122 LOWER DEPTHS	soil	4.7	soil	USA:MO:StLouis	24	60	12	Cellulosic	TRUE	not applicable	not applicable	29.37	A3 121/122 120	not applicable	A3__121_122	soil metagenome	2
14937.S00IE0271	not applicable	Durra	https://academic.oup.com/g3journal/article/11/4/jkab060/6157831?login=true	A3	sorghum soil with danforth	Free-living	Non-saline	Soil (non-saline)	NaN	not applicable	150	PI 510757	not applicable	38.8494	410658	135	urban biome	-90.6874	Carbon Partitioning NAM Parent	9	AP79-714	Cameroon	not applicable	TBD	farmland soil	soil	not applicable	not applicable		1	0.037	A3 121_122 LOWER DEPTHS	soil	4.7	soil	USA:MO:StLouis	24	60	12	Cellulosic	TRUE	not applicable	not applicable	29.37	A3 121/122 150	not applicable	A3__121_1220	soil metagenome	2
14937.S00IE0272	not applicable	Kafir-bicolor	https://academic.oup.com/g3journal/article/11/4/jkab060/6157831?login=true	A3	sorghum soil with danforth	Free-living	Non-saline	Soil (non-saline)	NaN	not applicable	15	PI586454	not applicable	38.8494	410658	135	urban biome	-90.6874	Carbon Partitioning NAM Parent	17.7	Leoti	Hungary	not applicable	TBD	farmland soil	soil	not applicable	not applicable		2	0.537	A3 123_124 TOP DEPTHS	soil	6.4	soil	USA:MO:StLouis	0	24	19	Sweet	TRUE	not applicable	not applicable	17.09	A3 123/124 15	not applicable	A3__123_124	soil metagenome	2
14937.S00IE0273	not applicable	Kafir-bicolor	https://academic.oup.com/g3journal/article/11/4/jkab060/6157831?login=true	A3	sorghum soil with danforth	Free-living	Non-saline	Soil (non-saline)	NaN	not applicable	30	PI586454	not applicable	38.8494	410658	135	urban biome	-90.6874	Carbon Partitioning NAM Parent	17.7	Leoti	Hungary	not applicable	TBD	farmland soil	soil	not applicable	not applicable		2	0.537	A3 123_124 TOP DEPTHS	soil	6.4	soil	USA:MO:StLouis	0	24	19	Sweet	TRUE	not applicable	not applicable	17.09	A3 123/124 30	not applicable	A3__123_124	soil metagenome	2
14937.S00IE0274	not applicable	Kafir-bicolor	https://academic.oup.com/g3journal/article/11/4/jkab060/6157831?login=true	A3	sorghum soil with danforth	Free-living	Non-saline	Soil (non-saline)	NaN	not applicable	60	PI586454	not applicable	38.8494	410658	135	urban biome	-90.6874	Carbon Partitioning NAM Parent	17.7	Leoti	Hungary	not applicable	TBD	farmland soil	soil	not applicable	not applicable		2	0.537	A3 123_124 TOP DEPTHS	soil	6.4	soil	USA:MO:StLouis	0	24	19	Sweet	TRUE	not applicable	not applicable	17.09	A3 123/124 60	not applicable	A3__123_124	soil metagenome	2
14937.S00IE0275	not applicable	Kafir-bicolor	https://academic.oup.com/g3journal/article/11/4/jkab060/6157831?login=true	A3	sorghum soil with danforth	Free-living	Non-saline	Soil (non-saline)	NaN	not applicable	90	PI586454	not applicable	38.8494	410658	135	urban biome	-90.6874	Carbon Partitioning NAM Parent	8.3	Leoti	Hungary	not applicable	TBD	farmland soil	soil	not applicable	not applicable		2	0.066	A3 123_124 LOWER DEPTHS	soil	4.7	soil	USA:MO:StLouis	24	60	14	Sweet	TRUE	not applicable	not applicable	38.29	A3 123/124 90	not applicable	A3__123_124	soil metagenome	2
14937.S00IE0276	not applicable	Kafir-bicolor	https://academic.oup.com/g3journal/article/11/4/jkab060/6157831?login=true	A3	sorghum soil with danforth	Free-living	Non-saline	Soil (non-saline)	NaN	not applicable	120	PI586454	not applicable	38.8494	410658	135	urban biome	-90.6874	Carbon Partitioning NAM Parent	8.3	Leoti	Hungary	not applicable	TBD	farmland soil	soil	not applicable	not applicable		2	0.066	A3 123_124 LOWER DEPTHS	soil	4.7	soil	USA:MO:StLouis	24	60	14	Sweet	TRUE	not applicable	not applicable	38.29	A3 123/124 120	not applicable	A3__123_124	soil metagenome	2
14937.S00IE0277	not applicable	Caudatum	https://onlinelibrary.wiley.com/doi/full/10.1002/pld3.122	A3	sorghum soil with danforth	Free-living	Non-saline	Soil (non-saline)	NaN	not applicable	15	PI 505735	not applicable	38.8494	410658	135	urban biome	-90.6874	Bioenegy sorghum reference	31.7	ZM/A 5345	Zambia	not applicable	TBD	farmland soil	soil	not applicable	not applicable		1	0.646	A3 125_126 TOP DEPTHS	soil	6	soil	USA:MO:StLouis	0	24	13	Energy	TRUE	not applicable	not applicable	25.56	A3 125/126 15	not applicable	A3__125_126	soil metagenome	2
14937.S00IE0278	not applicable	Caudatum	https://onlinelibrary.wiley.com/doi/full/10.1002/pld3.122	A3	sorghum soil with danforth	Free-living	Non-saline	Soil (non-saline)	NaN	not applicable	30	PI 505735	not applicable	38.8494	410658	135	urban biome	-90.6874	Bioenegy sorghum reference	31.7	ZM/A 5345	Zambia	not applicable	TBD	farmland soil	soil	not applicable	not applicable		1	0.646	A3 125_126 TOP DEPTHS	soil	6	soil	USA:MO:StLouis	0	24	13	Energy	TRUE	not applicable	not applicable	25.56	A3 125/126 30	not applicable	A3__125_126	soil metagenome	2
14937.S00IE0279	not applicable	Caudatum	https://onlinelibrary.wiley.com/doi/full/10.1002/pld3.122	A3	sorghum soil with danforth	Free-living	Non-saline	Soil (non-saline)	NaN	not applicable	60	PI 505735	not applicable	38.8494	410658	135	urban biome	-90.6874	Bioenegy sorghum reference	31.7	ZM/A 5345	Zambia	not applicable	TBD	farmland soil	soil	not applicable	not applicable		1	0.646	A3 125_126 TOP DEPTHS	soil	6	soil	USA:MO:StLouis	0	24	13	Energy	TRUE	not applicable	not applicable	25.56	A3 125/126 60	not applicable	A3__125_126	soil metagenome	2
14937.S00IE0280	not applicable	Caudatum	https://onlinelibrary.wiley.com/doi/full/10.1002/pld3.122	A3	sorghum soil with danforth	Free-living	Non-saline	Soil (non-saline)	NaN	not applicable	90	PI 505735	not applicable	38.8494	410658	135	urban biome	-90.6874	Bioenegy sorghum reference	8.8	ZM/A 5345	Zambia	not applicable	TBD	farmland soil	soil	not applicable	not applicable		1	0.169	A3 125_126 LOWER DEPTHS	soil	4.8	soil	USA:MO:StLouis	24	60	9	Energy	TRUE	not applicable	not applicable	34.41	A3 125/126 90	not applicable	A3__125_126	soil metagenome	2
14937.S00IE0281	not applicable	Caudatum	https://onlinelibrary.wiley.com/doi/full/10.1002/pld3.122	A3	sorghum soil with danforth	Free-living	Non-saline	Soil (non-saline)	NaN	not applicable	120	PI 505735	not applicable	38.8494	410658	135	urban biome	-90.6874	Bioenegy sorghum reference	8.8	ZM/A 5345	Zambia	not applicable	TBD	farmland soil	soil	not applicable	not applicable		1	0.169	A3 125_126 LOWER DEPTHS	soil	4.8	soil	USA:MO:StLouis	24	60	9	Energy	TRUE	not applicable	not applicable	34.41	A3 125/126 120	not applicable	A3__125_126	soil metagenome	2
14937.S00IE0282	not applicable	Caudatum	https://onlinelibrary.wiley.com/doi/full/10.1002/pld3.122	A3	sorghum soil with danforth	Free-living	Non-saline	Soil (non-saline)	NaN	not applicable	150	PI 505735	not applicable	38.8494	410658	135	urban biome	-90.6874	Bioenegy sorghum reference	8.8	ZM/A 5345	Zambia	not applicable	TBD	farmland soil	soil	not applicable	not applicable		1	0.169	A3 125_126 LOWER DEPTHS	soil	4.8	soil	USA:MO:StLouis	24	60	9	Energy	TRUE	not applicable	not applicable	34.41	A3 125/126 150	not applicable	A3__125_1260	soil metagenome	2
14937.S00IE0283	not applicable	Guinea	https://academic.oup.com/g3journal/article/11/4/jkab060/6157831?login=true	A3	sorghum soil with danforth	Free-living	Non-saline	Soil (non-saline)	NaN	not applicable	15	PI 508366	not applicable	38.8494	410658	135	urban biome	-90.6874	Carbon Partitioning NAM Parent	50.3	MA 38	Mali	not applicable	TBD	farmland soil	soil	not applicable	not applicable		1	0.637	A3 129_130 TOP DEPTHS	soil	5.9	soil	USA:MO:StLouis	0	24	47	Cellulosic	TRUE	not applicable	not applicable	32.05	A3 129/130 15	not applicable	A3__129_130	soil metagenome	2
14937.S00IE0284	not applicable	Guinea	https://academic.oup.com/g3journal/article/11/4/jkab060/6157831?login=true	A3	sorghum soil with danforth	Free-living	Non-saline	Soil (non-saline)	NaN	not applicable	30	PI 508366	not applicable	38.8494	410658	135	urban biome	-90.6874	Carbon Partitioning NAM Parent	50.3	MA 38	Mali	not applicable	TBD	farmland soil	soil	not applicable	not applicable		1	0.637	A3 129_130 TOP DEPTHS	soil	5.9	soil	USA:MO:StLouis	0	24	47	Cellulosic	TRUE	not applicable	not applicable	32.05	A3 129/130 30	not applicable	A3__129_130	soil metagenome	2
14937.S00IE0285	not applicable	Guinea	https://academic.oup.com/g3journal/article/11/4/jkab060/6157831?login=true	A3	sorghum soil with danforth	Free-living	Non-saline	Soil (non-saline)	NaN	not applicable	60	PI 508366	not applicable	38.8494	410658	135	urban biome	-90.6874	Carbon Partitioning NAM Parent	50.3	MA 38	Mali	not applicable	TBD	farmland soil	soil	not applicable	not applicable		1	0.637	A3 129_130 TOP DEPTHS	soil	5.9	soil	USA:MO:StLouis	0	24	47	Cellulosic	TRUE	not applicable	not applicable	32.05	A3 129/130 60	not applicable	A3__129_130	soil metagenome	2
14937.S00IE0286	not applicable	Guinea	https://academic.oup.com/g3journal/article/11/4/jkab060/6157831?login=true	A3	sorghum soil with danforth	Free-living	Non-saline	Soil (non-saline)	NaN	not applicable	90	PI 508366	not applicable	38.8494	410658	135	urban biome	-90.6874	Carbon Partitioning NAM Parent	8.4	MA 38	Mali	not applicable	TBD	farmland soil	soil	not applicable	not applicable		1	0.023	A3 129_130 LOWER DEPTHS	soil	4.6	soil	USA:MO:StLouis	24	60	20	Cellulosic	TRUE	not applicable	not applicable	36.63	A3 129/130 90	not applicable	A3__129_130	soil metagenome	2
14937.S00IE0287	not applicable	Guinea	https://academic.oup.com/g3journal/article/11/4/jkab060/6157831?login=true	A3	sorghum soil with danforth	Free-living	Non-saline	Soil (non-saline)	NaN	not applicable	120	PI 508366	not applicable	38.8494	410658	135	urban biome	-90.6874	Carbon Partitioning NAM Parent	8.4	MA 38	Mali	not applicable	TBD	farmland soil	soil	not applicable	not applicable		1	0.023	A3 129_130 LOWER DEPTHS	soil	4.6	soil	USA:MO:StLouis	24	60	20	Cellulosic	TRUE	not applicable	not applicable	36.63	A3 129/130 120	not applicable	A3__129_130	soil metagenome	2
14937.S00IE0288	not applicable	Durra	https://academic.oup.com/g3journal/article/11/4/jkab060/6157831?login=true	A3	sorghum soil with danforth	Free-living	Non-saline	Soil (non-saline)	NaN	not applicable	15	PI 329311	not applicable	38.8494	410658	135	urban biome	-90.6874	Carbon Partitioning NAM Parent	45.1	IS 11069	Ethiopia	not applicable	TBD	farmland soil	soil	not applicable	not applicable		1	0.55	A3 137_138 TOP DEPTHS	soil	6.4	soil	USA:MO:StLouis	0	24	12	Cellulosic	TRUE	not applicable	not applicable	26.54	A3 137/138 15	not applicable	A3__137_138	soil metagenome	2
14937.S00IE0289	not applicable	Durra	https://academic.oup.com/g3journal/article/11/4/jkab060/6157831?login=true	A3	sorghum soil with danforth	Free-living	Non-saline	Soil (non-saline)	NaN	not applicable	30	PI 329311	not applicable	38.8494	410658	135	urban biome	-90.6874	Carbon Partitioning NAM Parent	45.1	IS 11069	Ethiopia	not applicable	TBD	farmland soil	soil	not applicable	not applicable		1	0.55	A3 137_138 TOP DEPTHS	soil	6.4	soil	USA:MO:StLouis	0	24	12	Cellulosic	TRUE	not applicable	not applicable	26.54	A3 137/138 30	not applicable	A3__137_138	soil metagenome	2
14937.S00IE0290	not applicable	Durra	https://academic.oup.com/g3journal/article/11/4/jkab060/6157831?login=true	A3	sorghum soil with danforth	Free-living	Non-saline	Soil (non-saline)	NaN	not applicable	60	PI 329311	not applicable	38.8494	410658	135	urban biome	-90.6874	Carbon Partitioning NAM Parent	45.1	IS 11069	Ethiopia	not applicable	TBD	farmland soil	soil	not applicable	not applicable		1	0.55	A3 137_138 TOP DEPTHS	soil	6.4	soil	USA:MO:StLouis	0	24	12	Cellulosic	TRUE	not applicable	not applicable	26.54	A3 137/138 60	not applicable	A3__137_138	soil metagenome	2
14937.S00IE0291	not applicable	Durra	https://academic.oup.com/g3journal/article/11/4/jkab060/6157831?login=true	A3	sorghum soil with danforth	Free-living	Non-saline	Soil (non-saline)	NaN	not applicable	90	PI 329311	not applicable	38.8494	410658	135	urban biome	-90.6874	Carbon Partitioning NAM Parent	13.9	IS 11069	Ethiopia	not applicable	TBD	farmland soil	soil	not applicable	not applicable		1	0.059	A3 137_138 LOWER DEPTHS	soil	4.8	soil	USA:MO:StLouis	24	60	14	Cellulosic	TRUE	not applicable	not applicable	30.37	A3 137/138 90	not applicable	A3__137_138	soil metagenome	2
14937.S00IE0292	not applicable	Durra	https://academic.oup.com/g3journal/article/11/4/jkab060/6157831?login=true	A3	sorghum soil with danforth	Free-living	Non-saline	Soil (non-saline)	NaN	not applicable	120	PI 329311	not applicable	38.8494	410658	135	urban biome	-90.6874	Carbon Partitioning NAM Parent	13.9	IS 11069	Ethiopia	not applicable	TBD	farmland soil	soil	not applicable	not applicable		1	0.059	A3 137_138 LOWER DEPTHS	soil	4.8	soil	USA:MO:StLouis	24	60	14	Cellulosic	TRUE	not applicable	not applicable	30.37	A3 137/138 120	not applicable	A3__137_138	soil metagenome	2
14937.S00IE0293	not applicable	Durra	https://academic.oup.com/g3journal/article/11/4/jkab060/6157831?login=true	A3	sorghum soil with danforth	Free-living	Non-saline	Soil (non-saline)	NaN	not applicable	150	PI 329311	not applicable	38.8494	410658	135	urban biome	-90.6874	Carbon Partitioning NAM Parent	13.9	IS 11069	Ethiopia	not applicable	TBD	farmland soil	soil	not applicable	not applicable		1	0.059	A3 137_138 LOWER DEPTHS	soil	4.8	soil	USA:MO:StLouis	24	60	14	Cellulosic	TRUE	not applicable	not applicable	30.37	A3 137/138 150	not applicable	A3__137_1380	soil metagenome	2
14937.S00IE0294	not applicable	Bicolor	https://academic.oup.com/g3journal/article/11/4/jkab060/6157831?login=true	A3	sorghum soil with danforth	Free-living	Non-saline	Soil (non-saline)	NaN	not applicable	15	PI22913	not applicable	38.8494	410658	135	urban biome	-90.6874	Carbon Partitioning NAM Parent	77.9	Chinese Amber	China	not applicable	TBD	farmland soil	soil	not applicable	not applicable		1	0.179	A3 141_142 TOP DEPTHS	soil	6.5	soil	USA:MO:StLouis	0	24	39	Sweet	TRUE	not applicable	not applicable	25	A3 141/142 15	not applicable	A3__141_142	soil metagenome	2
14937.S00IE0295	not applicable	Bicolor	https://academic.oup.com/g3journal/article/11/4/jkab060/6157831?login=true	A3	sorghum soil with danforth	Free-living	Non-saline	Soil (non-saline)	NaN	not applicable	30	PI22913	not applicable	38.8494	410658	135	urban biome	-90.6874	Carbon Partitioning NAM Parent	77.9	Chinese Amber	China	not applicable	TBD	farmland soil	soil	not applicable	not applicable		1	0.179	A3 141_142 TOP DEPTHS	soil	6.5	soil	USA:MO:StLouis	0	24	39	Sweet	TRUE	not applicable	not applicable	25	A3 141/142 30	not applicable	A3__141_142	soil metagenome	2
14937.S00IE0296	not applicable	Bicolor	https://academic.oup.com/g3journal/article/11/4/jkab060/6157831?login=true	A3	sorghum soil with danforth	Free-living	Non-saline	Soil (non-saline)	NaN	not applicable	60	PI22913	not applicable	38.8494	410658	135	urban biome	-90.6874	Carbon Partitioning NAM Parent	77.9	Chinese Amber	China	not applicable	TBD	farmland soil	soil	not applicable	not applicable		1	0.179	A3 141_142 TOP DEPTHS	soil	6.5	soil	USA:MO:StLouis	0	24	39	Sweet	TRUE	not applicable	not applicable	25	A3 141/142 60	not applicable	A3__141_142	soil metagenome	2
14937.S00IE0297	not applicable	Bicolor	https://academic.oup.com/g3journal/article/11/4/jkab060/6157831?login=true	A3	sorghum soil with danforth	Free-living	Non-saline	Soil (non-saline)	NaN	not applicable	90	PI22913	not applicable	38.8494	410658	135	urban biome	-90.6874	Carbon Partitioning NAM Parent	17.3	Chinese Amber	China	not applicable	TBD	farmland soil	soil	not applicable	not applicable		1	0.036	A3 141_142 LOWER DEPTHS	soil	4.8	soil	USA:MO:StLouis	24	60	23	Sweet	TRUE	not applicable	not applicable	31.33	A3 141/142 90	not applicable	A3__141_142	soil metagenome	2
14937.S00IE0298	not applicable	Bicolor	https://academic.oup.com/g3journal/article/11/4/jkab060/6157831?login=true	A3	sorghum soil with danforth	Free-living	Non-saline	Soil (non-saline)	NaN	not applicable	120	PI22913	not applicable	38.8494	410658	135	urban biome	-90.6874	Carbon Partitioning NAM Parent	17.3	Chinese Amber	China	not applicable	TBD	farmland soil	soil	not applicable	not applicable		1	0.036	A3 141_142 LOWER DEPTHS	soil	4.8	soil	USA:MO:StLouis	24	60	23	Sweet	TRUE	not applicable	not applicable	31.33	A3 141/142 120	not applicable	A3__141_142	soil metagenome	2
14937.S00IE0299	not applicable	Bicolor	https://academic.oup.com/g3journal/article/11/4/jkab060/6157831?login=true	A3	sorghum soil with danforth	Free-living	Non-saline	Soil (non-saline)	NaN	not applicable	150	PI22913	not applicable	38.8494	410658	135	urban biome	-90.6874	Carbon Partitioning NAM Parent	17.3	Chinese Amber	China	not applicable	TBD	farmland soil	soil	not applicable	not applicable		1	0.036	A3 141_142 LOWER DEPTHS	soil	4.8	soil	USA:MO:StLouis	24	60	23	Sweet	TRUE	not applicable	not applicable	31.33	A3 141/142 150	not applicable	A3__141_1420	soil metagenome	2
14937.S00IE0300	not applicable	Caudatum	https://www.sciencedirect.com/science/article/pii/S0378429016307778	A3	sorghum soil with danforth	Free-living	Non-saline	Soil (non-saline)	NaN	not applicable	15	PI 154844	not applicable	38.8494	410658	135	urban biome	-90.6874	Carbon Partitioning NAM Parent	53.9	Grassl	Uganda	not applicable	TBD	farmland soil	soil	not applicable	not applicable		1	0.5	A3 147_148 TOP DEPTHS	soil	5.8	soil	USA:MO:StLouis	0	24	14	Cellulosic	TRUE	not applicable	not applicable	20.85	A3 147/148 15	not applicable	A3__147_148	soil metagenome	2
14937.S00IE0301	not applicable	Caudatum	https://www.sciencedirect.com/science/article/pii/S0378429016307778	A3	sorghum soil with danforth	Free-living	Non-saline	Soil (non-saline)	NaN	not applicable	30	PI 154844	not applicable	38.8494	410658	135	urban biome	-90.6874	Carbon Partitioning NAM Parent	53.9	Grassl	Uganda	not applicable	TBD	farmland soil	soil	not applicable	not applicable		1	0.5	A3 147_148 TOP DEPTHS	soil	5.8	soil	USA:MO:StLouis	0	24	14	Cellulosic	TRUE	not applicable	not applicable	20.85	A3 147/148 30	not applicable	A3__147_148	soil metagenome	2
14937.S00IE0302	not applicable	Caudatum	https://www.sciencedirect.com/science/article/pii/S0378429016307778	A3	sorghum soil with danforth	Free-living	Non-saline	Soil (non-saline)	NaN	not applicable	60	PI 154844	not applicable	38.8494	410658	135	urban biome	-90.6874	Carbon Partitioning NAM Parent	53.9	Grassl	Uganda	not applicable	TBD	farmland soil	soil	not applicable	not applicable		1	0.5	A3 147_148 TOP DEPTHS	soil	5.8	soil	USA:MO:StLouis	0	24	14	Cellulosic	TRUE	not applicable	not applicable	20.85	A3 147/148 60	not applicable	A3__147_148	soil metagenome	2
14937.S00IE0303	not applicable	Caudatum	https://www.sciencedirect.com/science/article/pii/S0378429016307778	A3	sorghum soil with danforth	Free-living	Non-saline	Soil (non-saline)	NaN	not applicable	90	PI 154844	not applicable	38.8494	410658	135	urban biome	-90.6874	Carbon Partitioning NAM Parent	11.3	Grassl	Uganda	not applicable	TBD	farmland soil	soil	not applicable	not applicable		1	0.097	A3 147_148 LOWER DEPTHS	soil	4.8	soil	USA:MO:StLouis	24	60	10	Cellulosic	TRUE	not applicable	not applicable	32.9	A3 147/148 90	not applicable	A3__147_148	soil metagenome	2
14937.S00IE0304	not applicable	Caudatum	https://www.sciencedirect.com/science/article/pii/S0378429016307778	A3	sorghum soil with danforth	Free-living	Non-saline	Soil (non-saline)	NaN	not applicable	120	PI 154844	not applicable	38.8494	410658	135	urban biome	-90.6874	Carbon Partitioning NAM Parent	11.3	Grassl	Uganda	not applicable	TBD	farmland soil	soil	not applicable	not applicable		1	0.097	A3 147_148 LOWER DEPTHS	soil	4.8	soil	USA:MO:StLouis	24	60	10	Cellulosic	TRUE	not applicable	not applicable	32.9	A3 147/148 120	not applicable	A3__147_148	soil metagenome	2
14937.S00IE0305	not applicable	Durra	https://academic.oup.com/g3journal/article/11/4/jkab060/6157831?login=true	A3	sorghum soil with danforth	Free-living	Non-saline	Soil (non-saline)	NaN	not applicable	15	PI 510757	not applicable	38.8494	410658	135	urban biome	-90.6874	Carbon Partitioning NAM Parent	59.3	AP79-714	Cameroon	not applicable	TBD	farmland soil	soil	not applicable	not applicable		2	0.358	A3 157_158 TOP DEPTHS	soil	6.2	soil	USA:MO:StLouis	0	24	15	Cellulosic	TRUE	not applicable	not applicable	22.54	A3 157/158 15	not applicable	A3__157_158	soil metagenome	2
14937.S00IE0306	not applicable	Durra	https://academic.oup.com/g3journal/article/11/4/jkab060/6157831?login=true	A3	sorghum soil with danforth	Free-living	Non-saline	Soil (non-saline)	NaN	not applicable	30	PI 510757	not applicable	38.8494	410658	135	urban biome	-90.6874	Carbon Partitioning NAM Parent	59.3	AP79-714	Cameroon	not applicable	TBD	farmland soil	soil	not applicable	not applicable		2	0.358	A3 157_158 TOP DEPTHS	soil	6.2	soil	USA:MO:StLouis	0	24	15	Cellulosic	TRUE	not applicable	not applicable	22.54	A3 157/158 30	not applicable	A3__157_158	soil metagenome	2
14937.S00IE0307	not applicable	Durra	https://academic.oup.com/g3journal/article/11/4/jkab060/6157831?login=true	A3	sorghum soil with danforth	Free-living	Non-saline	Soil (non-saline)	NaN	not applicable	60	PI 510757	not applicable	38.8494	410658	135	urban biome	-90.6874	Carbon Partitioning NAM Parent	59.3	AP79-714	Cameroon	not applicable	TBD	farmland soil	soil	not applicable	not applicable		2	0.358	A3 157_158 TOP DEPTHS	soil	6.2	soil	USA:MO:StLouis	0	24	15	Cellulosic	TRUE	not applicable	not applicable	22.54	A3 157/158 60	not applicable	A3__157_158	soil metagenome	2
14937.S00IE0308	not applicable	Durra	https://academic.oup.com/g3journal/article/11/4/jkab060/6157831?login=true	A3	sorghum soil with danforth	Free-living	Non-saline	Soil (non-saline)	NaN	not applicable	90	PI 510757	not applicable	38.8494	410658	135	urban biome	-90.6874	Carbon Partitioning NAM Parent	11.2	AP79-714	Cameroon	not applicable	TBD	farmland soil	soil	not applicable	not applicable		2	0.021	A3 157_158 LOWER DEPTHS	soil	4.7	soil	USA:MO:StLouis	24	60	26	Cellulosic	TRUE	not applicable	not applicable	31.97	A3 157/158 90	not applicable	A3__157_158	soil metagenome	2
14937.S00IE0309	not applicable	Durra	https://academic.oup.com/g3journal/article/11/4/jkab060/6157831?login=true	A3	sorghum soil with danforth	Free-living	Non-saline	Soil (non-saline)	NaN	not applicable	120	PI 510757	not applicable	38.8494	410658	135	urban biome	-90.6874	Carbon Partitioning NAM Parent	11.2	AP79-714	Cameroon	not applicable	TBD	farmland soil	soil	not applicable	not applicable		2	0.021	A3 157_158 LOWER DEPTHS	soil	4.7	soil	USA:MO:StLouis	24	60	26	Cellulosic	TRUE	not applicable	not applicable	31.97	A3 157/158 120	not applicable	A3__157_158	soil metagenome	2
14937.S00IE0310	not applicable	Durra	https://academic.oup.com/g3journal/article/11/4/jkab060/6157831?login=true	A3	sorghum soil with danforth	Free-living	Non-saline	Soil (non-saline)	NaN	not applicable	150	PI 510757	not applicable	38.8494	410658	135	urban biome	-90.6874	Carbon Partitioning NAM Parent	11.2	AP79-714	Cameroon	not applicable	TBD	farmland soil	soil	not applicable	not applicable		2	0.021	A3 157_158 LOWER DEPTHS	soil	4.7	soil	USA:MO:StLouis	24	60	26	Cellulosic	TRUE	not applicable	not applicable	31.97	A3 157/158 150	not applicable	A3__157_1580	soil metagenome	2
14937.S00IE0311	not applicable	Guinea-bicolor	https://academic.oup.com/g3journal/article/11/4/jkab060/6157831?login=true	A3	sorghum soil with danforth	Free-living	Non-saline	Soil (non-saline)	NaN	not applicable	15	PI 506069	not applicable	38.8494	410658	135	urban biome	-90.6874	Carbon Partitioning NAM Parent	77.8	Mbonou	Togo	not applicable	TBD	farmland soil	soil	not applicable	not applicable		1	0.185	A3 161_162 TOP DEPTHS	soil	6.4	soil	USA:MO:StLouis	0	24	24	Cellulosic	TRUE	not applicable	not applicable	21.28	A3 161/162 15	not applicable	A3__161_162	soil metagenome	2
14937.S00IE0312	not applicable	Guinea-bicolor	https://academic.oup.com/g3journal/article/11/4/jkab060/6157831?login=true	A3	sorghum soil with danforth	Free-living	Non-saline	Soil (non-saline)	NaN	not applicable	30	PI 506069	not applicable	38.8494	410658	135	urban biome	-90.6874	Carbon Partitioning NAM Parent	77.8	Mbonou	Togo	not applicable	TBD	farmland soil	soil	not applicable	not applicable		1	0.185	A3 161_162 TOP DEPTHS	soil	6.4	soil	USA:MO:StLouis	0	24	24	Cellulosic	TRUE	not applicable	not applicable	21.28	A3 161/162 30	not applicable	A3__161_162	soil metagenome	2
14937.S00IE0313	not applicable	Guinea-bicolor	https://academic.oup.com/g3journal/article/11/4/jkab060/6157831?login=true	A3	sorghum soil with danforth	Free-living	Non-saline	Soil (non-saline)	NaN	not applicable	60	PI 506069	not applicable	38.8494	410658	135	urban biome	-90.6874	Carbon Partitioning NAM Parent	77.8	Mbonou	Togo	not applicable	TBD	farmland soil	soil	not applicable	not applicable		1	0.185	A3 161_162 TOP DEPTHS	soil	6.4	soil	USA:MO:StLouis	0	24	24	Cellulosic	TRUE	not applicable	not applicable	21.28	A3 161/162 60	not applicable	A3__161_162	soil metagenome	2
14937.S00IE0314	not applicable	Guinea-bicolor	https://academic.oup.com/g3journal/article/11/4/jkab060/6157831?login=true	A3	sorghum soil with danforth	Free-living	Non-saline	Soil (non-saline)	NaN	not applicable	90	PI 506069	not applicable	38.8494	410658	135	urban biome	-90.6874	Carbon Partitioning NAM Parent	15.8	Mbonou	Togo	not applicable	TBD	farmland soil	soil	not applicable	not applicable		1	0.012	A3 161_162 LOWER DEPTHS	soil	4.7	soil	USA:MO:StLouis	24	60	14	Cellulosic	TRUE	not applicable	not applicable	29.48	A3 161/162 90	not applicable	A3__161_162	soil metagenome	2
14937.S00IE0315	not applicable	Guinea-bicolor	https://academic.oup.com/g3journal/article/11/4/jkab060/6157831?login=true	A3	sorghum soil with danforth	Free-living	Non-saline	Soil (non-saline)	NaN	not applicable	120	PI 506069	not applicable	38.8494	410658	135	urban biome	-90.6874	Carbon Partitioning NAM Parent	15.8	Mbonou	Togo	not applicable	TBD	farmland soil	soil	not applicable	not applicable		1	0.012	A3 161_162 LOWER DEPTHS	soil	4.7	soil	USA:MO:StLouis	24	60	14	Cellulosic	TRUE	not applicable	not applicable	29.48	A3 161/162 120	not applicable	A3__161_162	soil metagenome	2
14937.S00IE0316	not applicable	Guinea-bicolor	https://academic.oup.com/g3journal/article/11/4/jkab060/6157831?login=true	A3	sorghum soil with danforth	Free-living	Non-saline	Soil (non-saline)	NaN	not applicable	150	PI 506069	not applicable	38.8494	410658	135	urban biome	-90.6874	Carbon Partitioning NAM Parent	15.8	Mbonou	Togo	not applicable	TBD	farmland soil	soil	not applicable	not applicable		1	0.012	A3 161_162 LOWER DEPTHS	soil	4.7	soil	USA:MO:StLouis	24	60	14	Cellulosic	TRUE	not applicable	not applicable	29.48	A3 161/162 150	not applicable	A3__161_1620	soil metagenome	2
14937.S00IE0317	not applicable	Kafir	https://academic.oup.com/g3journal/article/11/4/jkab060/6157831?login=true	A3	sorghum soil with danforth	Free-living	Non-saline	Soil (non-saline)	NaN	not applicable	15	PI 297155	not applicable	38.8494	410658	135	urban biome	-90.6874	Carbon Partitioning NAM Parent	72.5	IS 13633	Uganda	not applicable	TBD	farmland soil	soil	not applicable	not applicable		1	0.226	A3 163_164 TOP DEPTHS	soil	6.4	soil	USA:MO:StLouis	0	24	10	Grain	TRUE	not applicable	not applicable	30.53	A3 163/164 15	not applicable	A3__163_164	soil metagenome	2
14937.S00IE0318	not applicable	Kafir	https://academic.oup.com/g3journal/article/11/4/jkab060/6157831?login=true	A3	sorghum soil with danforth	Free-living	Non-saline	Soil (non-saline)	NaN	not applicable	30	PI 297155	not applicable	38.8494	410658	135	urban biome	-90.6874	Carbon Partitioning NAM Parent	72.5	IS 13633	Uganda	not applicable	TBD	farmland soil	soil	not applicable	not applicable		1	0.226	A3 163_164 TOP DEPTHS	soil	6.4	soil	USA:MO:StLouis	0	24	10	Grain	TRUE	not applicable	not applicable	30.53	A3 163/164 30	not applicable	A3__163_164	soil metagenome	2
14937.S00IE0319	not applicable	Kafir	https://academic.oup.com/g3journal/article/11/4/jkab060/6157831?login=true	A3	sorghum soil with danforth	Free-living	Non-saline	Soil (non-saline)	NaN	not applicable	60	PI 297155	not applicable	38.8494	410658	135	urban biome	-90.6874	Carbon Partitioning NAM Parent	72.5	IS 13633	Uganda	not applicable	TBD	farmland soil	soil	not applicable	not applicable		1	0.226	A3 163_164 TOP DEPTHS	soil	6.4	soil	USA:MO:StLouis	0	24	10	Grain	TRUE	not applicable	not applicable	30.53	A3 163/164 60	not applicable	A3__163_164	soil metagenome	2
14937.S00IE0320	not applicable	Kafir	https://academic.oup.com/g3journal/article/11/4/jkab060/6157831?login=true	A3	sorghum soil with danforth	Free-living	Non-saline	Soil (non-saline)	NaN	not applicable	90	PI 297155	not applicable	38.8494	410658	135	urban biome	-90.6874	Carbon Partitioning NAM Parent	12.9	IS 13633	Uganda	not applicable	TBD	farmland soil	soil	not applicable	not applicable		1	0.007	A3 163_164 LOWER DEPTHS	soil	4.7	soil	USA:MO:StLouis	24	60	13	Grain	TRUE	not applicable	not applicable	31.76	A3 163/164 90	not applicable	A3__163_164	soil metagenome	2
14937.S00IE0321	not applicable	Kafir	https://academic.oup.com/g3journal/article/11/4/jkab060/6157831?login=true	A3	sorghum soil with danforth	Free-living	Non-saline	Soil (non-saline)	NaN	not applicable	120	PI 297155	not applicable	38.8494	410658	135	urban biome	-90.6874	Carbon Partitioning NAM Parent	12.9	IS 13633	Uganda	not applicable	TBD	farmland soil	soil	not applicable	not applicable		1	0.007	A3 163_164 LOWER DEPTHS	soil	4.7	soil	USA:MO:StLouis	24	60	13	Grain	TRUE	not applicable	not applicable	31.76	A3 163/164 120	not applicable	A3__163_164	soil metagenome	2
14937.S00IE0322	not applicable	Kafir	https://academic.oup.com/g3journal/article/11/4/jkab060/6157831?login=true	A3	sorghum soil with danforth	Free-living	Non-saline	Soil (non-saline)	NaN	not applicable	150	PI 297155	not applicable	38.8494	410658	135	urban biome	-90.6874	Carbon Partitioning NAM Parent	12.9	IS 13633	Uganda	not applicable	TBD	farmland soil	soil	not applicable	not applicable		1	0.007	A3 163_164 LOWER DEPTHS	soil	4.7	soil	USA:MO:StLouis	24	60	13	Grain	TRUE	not applicable	not applicable	31.76	A3 163/164 150	not applicable	A3__163_1640	soil metagenome	2
14937.S00IE0323	not applicable	Unclassified		A3	sorghum soil with danforth	Free-living	Non-saline	Soil (non-saline)	NaN	not applicable	15	PI 554649	not applicable	38.8494	410658	135	urban biome	-90.6874	grain sorghum inbred, dual purpose forage and grain sorghum	109	PH410	United States	not applicable	TBD	farmland soil	soil	not applicable	not applicable		2	0.922	A3 165_166 TOP DEPTHS	soil	6.6	soil	USA:MO:StLouis	0	24	15	Grain	TRUE	not applicable	not applicable	27.38	A3 165_2/166_2 15	not applicable	A3__165_2_166_2	soil metagenome	2
14937.S00IE0324	not applicable	Unclassified		A3	sorghum soil with danforth	Free-living	Non-saline	Soil (non-saline)	NaN	not applicable	30	PI 554649	not applicable	38.8494	410658	135	urban biome	-90.6874	grain sorghum inbred, dual purpose forage and grain sorghum	109	PH410	United States	not applicable	TBD	farmland soil	soil	not applicable	not applicable		2	0.922	A3 165_166 TOP DEPTHS	soil	6.6	soil	USA:MO:StLouis	0	24	15	Grain	TRUE	not applicable	not applicable	27.38	A3 165_2/166_2 30	not applicable	A3__165_2_166_2	soil metagenome	2
14937.S00IE0325	not applicable	Unclassified		A3	sorghum soil with danforth	Free-living	Non-saline	Soil (non-saline)	NaN	not applicable	60	PI 554649	not applicable	38.8494	410658	135	urban biome	-90.6874	grain sorghum inbred, dual purpose forage and grain sorghum	109	PH410	United States	not applicable	TBD	farmland soil	soil	not applicable	not applicable		2	0.922	A3 165_166 TOP DEPTHS	soil	6.6	soil	USA:MO:StLouis	0	24	15	Grain	TRUE	not applicable	not applicable	27.38	A3 165_2/166_2 60	not applicable	A3__165_2_166_2	soil metagenome	2
14937.S00IE0326	not applicable	Unclassified		A3	sorghum soil with danforth	Free-living	Non-saline	Soil (non-saline)	NaN	not applicable	90	PI 554649	not applicable	38.8494	410658	135	urban biome	-90.6874	grain sorghum inbred, dual purpose forage and grain sorghum	16.7	PH410	United States	not applicable	TBD	farmland soil	soil	not applicable	not applicable		2	0.23	A3 165_166 LOWER DEPTHS	soil	4.7	soil	USA:MO:StLouis	24	60	13	Grain	TRUE	not applicable	not applicable	38.2	A3 165_2/166_2 90	not applicable	A3__165_2_166_2	soil metagenome	2
14937.S00IE0327	not applicable	Unclassified		A3	sorghum soil with danforth	Free-living	Non-saline	Soil (non-saline)	NaN	not applicable	120	PI 554649	not applicable	38.8494	410658	135	urban biome	-90.6874	grain sorghum inbred, dual purpose forage and grain sorghum	16.7	PH410	United States	not applicable	TBD	farmland soil	soil	not applicable	not applicable		2	0.23	A3 165_166 LOWER DEPTHS	soil	4.7	soil	USA:MO:StLouis	24	60	13	Grain	TRUE	not applicable	not applicable	38.2	A3 165_2/166_2 120	not applicable	A3__165_2_166_2	soil metagenome	2
14937.S00IE0328	not applicable	Unclassified		A3	sorghum soil with danforth	Free-living	Non-saline	Soil (non-saline)	NaN	not applicable	150	PI 554649	not applicable	38.8494	410658	135	urban biome	-90.6874	grain sorghum inbred, dual purpose forage and grain sorghum	16.7	PH410	United States	not applicable	TBD	farmland soil	soil	not applicable	not applicable		2	0.23	A3 165_166 LOWER DEPTHS	soil	4.7	soil	USA:MO:StLouis	24	60	13	Grain	TRUE	not applicable	not applicable	38.2	A3 165_2/166_2 150	not applicable	A3__165_2_166_20	soil metagenome	2
14937.S00IE0329	not applicable	Kafir	https://academic.oup.com/g3journal/article/11/4/jkab060/6157831?login=true	A3	sorghum soil with danforth	Free-living	Non-saline	Soil (non-saline)	NaN	not applicable	15	PI 229841	not applicable	38.8494	410658	135	urban biome	-90.6874	Carbon Partitioning NAM Parent	70.7	IS 2382	South Africa	not applicable	TBD	farmland soil	soil	not applicable	not applicable		1	1.152	A3 169_170 TOP DEPTHS	soil	5.8	soil	USA:MO:StLouis	0	24	14	Grain	TRUE	not applicable	not applicable	26.71	A3 169/170 15	not applicable	A3__169_170	soil metagenome	2
14937.S00IE0330	not applicable	Kafir	https://academic.oup.com/g3journal/article/11/4/jkab060/6157831?login=true	A3	sorghum soil with danforth	Free-living	Non-saline	Soil (non-saline)	NaN	not applicable	30	PI 229841	not applicable	38.8494	410658	135	urban biome	-90.6874	Carbon Partitioning NAM Parent	70.7	IS 2382	South Africa	not applicable	TBD	farmland soil	soil	not applicable	not applicable		1	1.152	A3 169_170 TOP DEPTHS	soil	5.8	soil	USA:MO:StLouis	0	24	14	Grain	TRUE	not applicable	not applicable	26.71	A3 169/170 30	not applicable	A3__169_170	soil metagenome	2
14937.S00IE0331	not applicable	Kafir	https://academic.oup.com/g3journal/article/11/4/jkab060/6157831?login=true	A3	sorghum soil with danforth	Free-living	Non-saline	Soil (non-saline)	NaN	not applicable	60	PI 229841	not applicable	38.8494	410658	135	urban biome	-90.6874	Carbon Partitioning NAM Parent	70.7	IS 2382	South Africa	not applicable	TBD	farmland soil	soil	not applicable	not applicable		1	1.152	A3 169_170 TOP DEPTHS	soil	5.8	soil	USA:MO:StLouis	0	24	14	Grain	TRUE	not applicable	not applicable	26.71	A3 169/170 60	not applicable	A3__169_170	soil metagenome	2
14937.S00IE0332	not applicable	Kafir	https://academic.oup.com/g3journal/article/11/4/jkab060/6157831?login=true	A3	sorghum soil with danforth	Free-living	Non-saline	Soil (non-saline)	NaN	not applicable	90	PI 229841	not applicable	38.8494	410658	135	urban biome	-90.6874	Carbon Partitioning NAM Parent	13.9	IS 2382	South Africa	not applicable	TBD	farmland soil	soil	not applicable	not applicable		1	0.172	A3 169_170 LOWER DEPTHS	soil	4.7	soil	USA:MO:StLouis	24	60	13	Grain	TRUE	not applicable	not applicable	31.94	A3 169/170 90	not applicable	A3__169_170	soil metagenome	2
14937.S00IE0333	not applicable	Kafir	https://academic.oup.com/g3journal/article/11/4/jkab060/6157831?login=true	A3	sorghum soil with danforth	Free-living	Non-saline	Soil (non-saline)	NaN	not applicable	120	PI 229841	not applicable	38.8494	410658	135	urban biome	-90.6874	Carbon Partitioning NAM Parent	13.9	IS 2382	South Africa	not applicable	TBD	farmland soil	soil	not applicable	not applicable		1	0.172	A3 169_170 LOWER DEPTHS	soil	4.7	soil	USA:MO:StLouis	24	60	13	Grain	TRUE	not applicable	not applicable	31.94	A3 169/170 120	not applicable	A3__169_170	soil metagenome	2
14937.S00IE0334	not applicable	Kafir	https://academic.oup.com/g3journal/article/11/4/jkab060/6157831?login=true	A3	sorghum soil with danforth	Free-living	Non-saline	Soil (non-saline)	NaN	not applicable	150	PI 229841	not applicable	38.8494	410658	135	urban biome	-90.6874	Carbon Partitioning NAM Parent	13.9	IS 2382	South Africa	not applicable	TBD	farmland soil	soil	not applicable	not applicable		1	0.172	A3 169_170 LOWER DEPTHS	soil	4.7	soil	USA:MO:StLouis	24	60	13	Grain	TRUE	not applicable	not applicable	31.94	A3 169/170 150	not applicable	A3__169_1700	soil metagenome	2
14937.S00IE0335	not applicable	Kafir	https://academic.oup.com/g3journal/article/11/4/jkab060/6157831?login=true	A3	sorghum soil with danforth	Free-living	Non-saline	Soil (non-saline)	NaN	not applicable	15	PI 297155	not applicable	38.8494	410658	135	urban biome	-90.6874	Carbon Partitioning NAM Parent	37.7	IS 13633	Uganda	not applicable	TBD	farmland soil	soil	not applicable	not applicable		2	0.12	A3 173_174 TOP DEPTHS	soil	5.3	soil	USA:MO:StLouis	0	24	10	Grain	TRUE	not applicable	not applicable	27.61	A3 173/174 15	not applicable	A3__173_174	soil metagenome	2
14937.S00IE0336	not applicable	Kafir	https://academic.oup.com/g3journal/article/11/4/jkab060/6157831?login=true	A3	sorghum soil with danforth	Free-living	Non-saline	Soil (non-saline)	NaN	not applicable	30	PI 297155	not applicable	38.8494	410658	135	urban biome	-90.6874	Carbon Partitioning NAM Parent	37.7	IS 13633	Uganda	not applicable	TBD	farmland soil	soil	not applicable	not applicable		2	0.12	A3 173_174 TOP DEPTHS	soil	5.3	soil	USA:MO:StLouis	0	24	10	Grain	TRUE	not applicable	not applicable	27.61	A3 173/174 30	not applicable	A3__173_174	soil metagenome	2
14937.S00IE0337	not applicable	Kafir	https://academic.oup.com/g3journal/article/11/4/jkab060/6157831?login=true	A3	sorghum soil with danforth	Free-living	Non-saline	Soil (non-saline)	NaN	not applicable	60	PI 297155	not applicable	38.8494	410658	135	urban biome	-90.6874	Carbon Partitioning NAM Parent	37.7	IS 13633	Uganda	not applicable	TBD	farmland soil	soil	not applicable	not applicable		2	0.12	A3 173_174 TOP DEPTHS	soil	5.3	soil	USA:MO:StLouis	0	24	10	Grain	TRUE	not applicable	not applicable	27.61	A3 173/174 60	not applicable	A3__173_174	soil metagenome	2
14937.S00IE0338	not applicable	Kafir	https://academic.oup.com/g3journal/article/11/4/jkab060/6157831?login=true	A3	sorghum soil with danforth	Free-living	Non-saline	Soil (non-saline)	NaN	not applicable	90	PI 297155	not applicable	38.8494	410658	135	urban biome	-90.6874	Carbon Partitioning NAM Parent	16.3	IS 13633	Uganda	not applicable	TBD	farmland soil	soil	not applicable	not applicable		2	0.205	A3 173_174 LOWER DEPTHS	soil	4.9	soil	USA:MO:StLouis	24	60	12	Grain	TRUE	not applicable	not applicable	37.26	A3 173/174 90	not applicable	A3__173_174	soil metagenome	2
14937.S00IE0339	not applicable	Kafir	https://academic.oup.com/g3journal/article/11/4/jkab060/6157831?login=true	A3	sorghum soil with danforth	Free-living	Non-saline	Soil (non-saline)	NaN	not applicable	120	PI 297155	not applicable	38.8494	410658	135	urban biome	-90.6874	Carbon Partitioning NAM Parent	16.3	IS 13633	Uganda	not applicable	TBD	farmland soil	soil	not applicable	not applicable		2	0.205	A3 173_174 LOWER DEPTHS	soil	4.9	soil	USA:MO:StLouis	24	60	12	Grain	TRUE	not applicable	not applicable	37.26	A3 173/174 120	not applicable	A3__173_174	soil metagenome	2
14937.S00IE0340	not applicable	Durra	https://academic.oup.com/g3journal/article/11/4/jkab060/6157831?login=true	A3	sorghum soil with danforth	Free-living	Non-saline	Soil (non-saline)	NaN	not applicable	15	PI 329311	not applicable	38.8494	410658	135	urban biome	-90.6874	Carbon Partitioning NAM Parent	43.2	IS 11069	Ethiopia	not applicable	TBD	farmland soil	soil	not applicable	not applicable		2	0.899	A3 175_176 TOP DEPTHS	soil	5.5	soil	USA:MO:StLouis	0	24	14	Cellulosic	TRUE	not applicable	not applicable	22.55	A3 175/176 15	not applicable	A3__175_176	soil metagenome	2
14937.S00IE0341	not applicable	Durra	https://academic.oup.com/g3journal/article/11/4/jkab060/6157831?login=true	A3	sorghum soil with danforth	Free-living	Non-saline	Soil (non-saline)	NaN	not applicable	30	PI 329311	not applicable	38.8494	410658	135	urban biome	-90.6874	Carbon Partitioning NAM Parent	43.2	IS 11069	Ethiopia	not applicable	TBD	farmland soil	soil	not applicable	not applicable		2	0.899	A3 175_176 TOP DEPTHS	soil	5.5	soil	USA:MO:StLouis	0	24	14	Cellulosic	TRUE	not applicable	not applicable	22.55	A3 175/176 30	not applicable	A3__175_176	soil metagenome	2
14937.S00IE0342	not applicable	Durra	https://academic.oup.com/g3journal/article/11/4/jkab060/6157831?login=true	A3	sorghum soil with danforth	Free-living	Non-saline	Soil (non-saline)	NaN	not applicable	60	PI 329311	not applicable	38.8494	410658	135	urban biome	-90.6874	Carbon Partitioning NAM Parent	43.2	IS 11069	Ethiopia	not applicable	TBD	farmland soil	soil	not applicable	not applicable		2	0.899	A3 175_176 TOP DEPTHS	soil	5.5	soil	USA:MO:StLouis	0	24	14	Cellulosic	TRUE	not applicable	not applicable	22.55	A3 175/176 60	not applicable	A3__175_176	soil metagenome	2
14937.S00IE0343	not applicable	Durra	https://academic.oup.com/g3journal/article/11/4/jkab060/6157831?login=true	A3	sorghum soil with danforth	Free-living	Non-saline	Soil (non-saline)	NaN	not applicable	90	PI 329311	not applicable	38.8494	410658	135	urban biome	-90.6874	Carbon Partitioning NAM Parent	14.6	IS 11069	Ethiopia	not applicable	TBD	farmland soil	soil	not applicable	not applicable		2	0.357	A3 175_176 LOWER DEPTHS	soil	4.7	soil	USA:MO:StLouis	24	60	7	Cellulosic	TRUE	not applicable	not applicable	37.71	A3 175/176 90	not applicable	A3__175_176	soil metagenome	2
14937.S00IE0344	not applicable	Durra	https://academic.oup.com/g3journal/article/11/4/jkab060/6157831?login=true	A3	sorghum soil with danforth	Free-living	Non-saline	Soil (non-saline)	NaN	not applicable	120	PI 329311	not applicable	38.8494	410658	135	urban biome	-90.6874	Carbon Partitioning NAM Parent	14.6	IS 11069	Ethiopia	not applicable	TBD	farmland soil	soil	not applicable	not applicable		2	0.357	A3 175_176 LOWER DEPTHS	soil	4.7	soil	USA:MO:StLouis	24	60	7	Cellulosic	TRUE	not applicable	not applicable	37.71	A3 175/176 120	not applicable	A3__175_176	soil metagenome	2
14937.S00IE0345	not applicable	Caudatum	https://academic.oup.com/g3journal/article/11/4/jkab060/6157831?login=true	A3	sorghum soil with danforth	Free-living	Non-saline	Soil (non-saline)	NaN	not applicable	15	PI 297130	not applicable	38.8494	410658	135	urban biome	-90.6874	Carbon Partitioning NAM Parent	65.9	IS 13613	Uganda	not applicable	TBD	farmland soil	soil	not applicable	not applicable		1	0.707	A3 181_182 TOP DEPTHS	soil	6	soil	USA:MO:StLouis	0	24	20	Cellulosic	TRUE	not applicable	not applicable	37.1	A3 181/182 15	not applicable	A3__181_182	soil metagenome	2
14937.S00IE0346	not applicable	Caudatum	https://academic.oup.com/g3journal/article/11/4/jkab060/6157831?login=true	A3	sorghum soil with danforth	Free-living	Non-saline	Soil (non-saline)	NaN	not applicable	30	PI 297130	not applicable	38.8494	410658	135	urban biome	-90.6874	Carbon Partitioning NAM Parent	65.9	IS 13613	Uganda	not applicable	TBD	farmland soil	soil	not applicable	not applicable		1	0.707	A3 181_182 TOP DEPTHS	soil	6	soil	USA:MO:StLouis	0	24	20	Cellulosic	TRUE	not applicable	not applicable	37.1	A3 181/182 30	not applicable	A3__181_182	soil metagenome	2
14937.S00IE0347	not applicable	Caudatum	https://academic.oup.com/g3journal/article/11/4/jkab060/6157831?login=true	A3	sorghum soil with danforth	Free-living	Non-saline	Soil (non-saline)	NaN	not applicable	60	PI 297130	not applicable	38.8494	410658	135	urban biome	-90.6874	Carbon Partitioning NAM Parent	65.9	IS 13613	Uganda	not applicable	TBD	farmland soil	soil	not applicable	not applicable		1	0.707	A3 181_182 TOP DEPTHS	soil	6	soil	USA:MO:StLouis	0	24	20	Cellulosic	TRUE	not applicable	not applicable	37.1	A3 181/182 60	not applicable	A3__181_182	soil metagenome	2
14937.S00IE0348	not applicable	Caudatum	https://academic.oup.com/g3journal/article/11/4/jkab060/6157831?login=true	A3	sorghum soil with danforth	Free-living	Non-saline	Soil (non-saline)	NaN	not applicable	90	PI 297130	not applicable	38.8494	410658	135	urban biome	-90.6874	Carbon Partitioning NAM Parent	14.4	IS 13613	Uganda	not applicable	TBD	farmland soil	soil	not applicable	not applicable		1	0.074	A3 181_182 LOWER DEPTHS	soil	4.7	soil	USA:MO:StLouis	24	60	14	Cellulosic	TRUE	not applicable	not applicable	39.8	A3 181/182 90	not applicable	A3__181_182	soil metagenome	2
14937.S00IE0349	not applicable	Caudatum	https://academic.oup.com/g3journal/article/11/4/jkab060/6157831?login=true	A3	sorghum soil with danforth	Free-living	Non-saline	Soil (non-saline)	NaN	not applicable	120	PI 297130	not applicable	38.8494	410658	135	urban biome	-90.6874	Carbon Partitioning NAM Parent	14.4	IS 13613	Uganda	not applicable	TBD	farmland soil	soil	not applicable	not applicable		1	0.074	A3 181_182 LOWER DEPTHS	soil	4.7	soil	USA:MO:StLouis	24	60	14	Cellulosic	TRUE	not applicable	not applicable	39.8	A3 181/182 120	not applicable	A3__181_182	soil metagenome	2
14937.S00IE0350	not applicable	Caudatum	https://academic.oup.com/g3journal/article/11/4/jkab060/6157831?login=true	A3	sorghum soil with danforth	Free-living	Non-saline	Soil (non-saline)	NaN	not applicable	150	PI 297130	not applicable	38.8494	410658	135	urban biome	-90.6874	Carbon Partitioning NAM Parent	14.4	IS 13613	Uganda	not applicable	TBD	farmland soil	soil	not applicable	not applicable		1	0.074	A3 181_182 LOWER DEPTHS	soil	4.7	soil	USA:MO:StLouis	24	60	14	Cellulosic	TRUE	not applicable	not applicable	39.8	A3 181/182 150	not applicable	A3__181_1820	soil metagenome	2
14937.S00IE0351	not applicable	Unclassified		A3	sorghum soil with danforth	Free-living	Non-saline	Soil (non-saline)	NaN	not applicable	15	PI 601743	not applicable	38.8494	410658	135	urban biome	-90.6874		44.6	HP150	United States	not applicable	TBD	farmland soil	soil	not applicable	not applicable		3	0.341	A3 193_194 TOP DEPTHS	soil	6.1	soil	USA:MO:StLouis	0	24	43	Grain	TRUE	not applicable	not applicable	25.92	A3 193/194 15	not applicable	A3__193_194	soil metagenome	2
14937.S00IE0352	not applicable	Unclassified		A3	sorghum soil with danforth	Free-living	Non-saline	Soil (non-saline)	NaN	not applicable	30	PI 601743	not applicable	38.8494	410658	135	urban biome	-90.6874		44.6	HP150	United States	not applicable	TBD	farmland soil	soil	not applicable	not applicable		3	0.341	A3 193_194 TOP DEPTHS	soil	6.1	soil	USA:MO:StLouis	0	24	43	Grain	TRUE	not applicable	not applicable	25.92	A3 193/194 30	not applicable	A3__193_194	soil metagenome	2
14937.S00IE0353	not applicable	Unclassified		A3	sorghum soil with danforth	Free-living	Non-saline	Soil (non-saline)	NaN	not applicable	60	PI 601743	not applicable	38.8494	410658	135	urban biome	-90.6874		44.6	HP150	United States	not applicable	TBD	farmland soil	soil	not applicable	not applicable		3	0.341	A3 193_194 TOP DEPTHS	soil	6.1	soil	USA:MO:StLouis	0	24	43	Grain	TRUE	not applicable	not applicable	25.92	A3 193/194 60	not applicable	A3__193_194	soil metagenome	2
14937.S00IE0354	not applicable	Unclassified		A3	sorghum soil with danforth	Free-living	Non-saline	Soil (non-saline)	NaN	not applicable	90	PI 601743	not applicable	38.8494	410658	135	urban biome	-90.6874		15.2	HP150	United States	not applicable	TBD	farmland soil	soil	not applicable	not applicable		3	0.315	A3 193_194 LOWER DEPTHS	soil	4.6	soil	USA:MO:StLouis	24	60	17	Grain	TRUE	not applicable	not applicable	33.79	A3 193/194 90	not applicable	A3__193_194	soil metagenome	2
14937.S00IE0355	not applicable	Unclassified		A3	sorghum soil with danforth	Free-living	Non-saline	Soil (non-saline)	NaN	not applicable	120	PI 601743	not applicable	38.8494	410658	135	urban biome	-90.6874		15.2	HP150	United States	not applicable	TBD	farmland soil	soil	not applicable	not applicable		3	0.315	A3 193_194 LOWER DEPTHS	soil	4.6	soil	USA:MO:StLouis	24	60	17	Grain	TRUE	not applicable	not applicable	33.79	A3 193/194 120	not applicable	A3__193_194	soil metagenome	2
14937.S00IE0356	not applicable	Kafir	https://academic.oup.com/g3journal/article/11/4/jkab060/6157831?login=true	A3	sorghum soil with danforth	Free-living	Non-saline	Soil (non-saline)	NaN	not applicable	15	PI 229841	not applicable	38.8494	410658	135	urban biome	-90.6874	Carbon Partitioning NAM Parent	42.5	IS 2382	South Africa	not applicable	TBD	farmland soil	soil	not applicable	not applicable		2	0.45	A3 201_202 TOP DEPTHS	soil	5.6	soil	USA:MO:StLouis	0	24	11	Grain	TRUE	not applicable	not applicable	29.28	A3 201/202 15	not applicable	A3__201_202	soil metagenome	2
14937.S00IE0357	not applicable	Kafir	https://academic.oup.com/g3journal/article/11/4/jkab060/6157831?login=true	A3	sorghum soil with danforth	Free-living	Non-saline	Soil (non-saline)	NaN	not applicable	30	PI 229841	not applicable	38.8494	410658	135	urban biome	-90.6874	Carbon Partitioning NAM Parent	42.5	IS 2382	South Africa	not applicable	TBD	farmland soil	soil	not applicable	not applicable		2	0.45	A3 201_202 TOP DEPTHS	soil	5.6	soil	USA:MO:StLouis	0	24	11	Grain	TRUE	not applicable	not applicable	29.28	A3 201/202 30	not applicable	A3__201_202	soil metagenome	2
14937.S00IE0358	not applicable	Kafir	https://academic.oup.com/g3journal/article/11/4/jkab060/6157831?login=true	A3	sorghum soil with danforth	Free-living	Non-saline	Soil (non-saline)	NaN	not applicable	60	PI 229841	not applicable	38.8494	410658	135	urban biome	-90.6874	Carbon Partitioning NAM Parent	42.5	IS 2382	South Africa	not applicable	TBD	farmland soil	soil	not applicable	not applicable		2	0.45	A3 201_202 TOP DEPTHS	soil	5.6	soil	USA:MO:StLouis	0	24	11	Grain	TRUE	not applicable	not applicable	29.28	A3 201/202 60	not applicable	A3__201_202	soil metagenome	2
14937.S00IE0359	not applicable	Kafir	https://academic.oup.com/g3journal/article/11/4/jkab060/6157831?login=true	A3	sorghum soil with danforth	Free-living	Non-saline	Soil (non-saline)	NaN	not applicable	90	PI 229841	not applicable	38.8494	410658	135	urban biome	-90.6874	Carbon Partitioning NAM Parent	14.4	IS 2382	South Africa	not applicable	TBD	farmland soil	soil	not applicable	not applicable		2	0.061	A3 201_202 LOWER DEPTHS	soil	4.7	soil	USA:MO:StLouis	24	60	15	Grain	TRUE	not applicable	not applicable	41.73	A3 201/202 90	not applicable	A3__201_202	soil metagenome	2
14937.S00IE0360	not applicable	Kafir	https://academic.oup.com/g3journal/article/11/4/jkab060/6157831?login=true	A3	sorghum soil with danforth	Free-living	Non-saline	Soil (non-saline)	NaN	not applicable	120	PI 229841	not applicable	38.8494	410658	135	urban biome	-90.6874	Carbon Partitioning NAM Parent	14.4	IS 2382	South Africa	not applicable	TBD	farmland soil	soil	not applicable	not applicable		2	0.061	A3 201_202 LOWER DEPTHS	soil	4.7	soil	USA:MO:StLouis	24	60	15	Grain	TRUE	not applicable	not applicable	41.73	A3 201/202 120	not applicable	A3__201_202	soil metagenome	2
14937.S00IE0361	not applicable	Kafir	https://academic.oup.com/g3journal/article/11/4/jkab060/6157831?login=true	A3	sorghum soil with danforth	Free-living	Non-saline	Soil (non-saline)	NaN	not applicable	150	PI 229841	not applicable	38.8494	410658	135	urban biome	-90.6874	Carbon Partitioning NAM Parent	14.4	IS 2382	South Africa	not applicable	TBD	farmland soil	soil	not applicable	not applicable		2	0.061	A3 201_202 LOWER DEPTHS	soil	4.7	soil	USA:MO:StLouis	24	60	15	Grain	TRUE	not applicable	not applicable	41.73	A3 201/202 150	not applicable	A3__201_2020	soil metagenome	2
14937.S00IE0362	not applicable	Caudatum	https://www.sciencedirect.com/science/article/pii/S0378429016307778	A3	sorghum soil with danforth	Free-living	Non-saline	Soil (non-saline)	NaN	not applicable	15	PI 154844	not applicable	38.8494	410658	135	urban biome	-90.6874	Carbon Partitioning NAM Parent	44.5	Grassl	Uganda	not applicable	TBD	farmland soil	soil	not applicable	not applicable		2	0.333	A3 207_208 TOP DEPTHS	soil	6.1	soil	USA:MO:StLouis	0	24	17	Cellulosic	TRUE	not applicable	not applicable	26.47	A3 207/208 15	not applicable	A3__207_208	soil metagenome	2
14937.S00IE0363	not applicable	Caudatum	https://www.sciencedirect.com/science/article/pii/S0378429016307778	A3	sorghum soil with danforth	Free-living	Non-saline	Soil (non-saline)	NaN	not applicable	30	PI 154844	not applicable	38.8494	410658	135	urban biome	-90.6874	Carbon Partitioning NAM Parent	44.5	Grassl	Uganda	not applicable	TBD	farmland soil	soil	not applicable	not applicable		2	0.333	A3 207_208 TOP DEPTHS	soil	6.1	soil	USA:MO:StLouis	0	24	17	Cellulosic	TRUE	not applicable	not applicable	26.47	A3 207/208 30	not applicable	A3__207_208	soil metagenome	2
14937.S00IE0364	not applicable	Caudatum	https://www.sciencedirect.com/science/article/pii/S0378429016307778	A3	sorghum soil with danforth	Free-living	Non-saline	Soil (non-saline)	NaN	not applicable	60	PI 154844	not applicable	38.8494	410658	135	urban biome	-90.6874	Carbon Partitioning NAM Parent	44.5	Grassl	Uganda	not applicable	TBD	farmland soil	soil	not applicable	not applicable		2	0.333	A3 207_208 TOP DEPTHS	soil	6.1	soil	USA:MO:StLouis	0	24	17	Cellulosic	TRUE	not applicable	not applicable	26.47	A3 207/208 60	not applicable	A3__207_208	soil metagenome	2
14937.S00IE0365	not applicable	Caudatum	https://www.sciencedirect.com/science/article/pii/S0378429016307778	A3	sorghum soil with danforth	Free-living	Non-saline	Soil (non-saline)	NaN	not applicable	90	PI 154844	not applicable	38.8494	410658	135	urban biome	-90.6874	Carbon Partitioning NAM Parent	12.6	Grassl	Uganda	not applicable	TBD	farmland soil	soil	not applicable	not applicable		2	0.13	A3 207_208 LOWER DEPTHS	soil	4.6	soil	USA:MO:StLouis	24	60	14	Cellulosic	TRUE	not applicable	not applicable	31.04	A3 207/208 90	not applicable	A3__207_208	soil metagenome	2
14937.S00IE0366	not applicable	Caudatum	https://www.sciencedirect.com/science/article/pii/S0378429016307778	A3	sorghum soil with danforth	Free-living	Non-saline	Soil (non-saline)	NaN	not applicable	120	PI 154844	not applicable	38.8494	410658	135	urban biome	-90.6874	Carbon Partitioning NAM Parent	12.6	Grassl	Uganda	not applicable	TBD	farmland soil	soil	not applicable	not applicable		2	0.13	A3 207_208 LOWER DEPTHS	soil	4.6	soil	USA:MO:StLouis	24	60	14	Cellulosic	TRUE	not applicable	not applicable	31.04	A3 207/208 120	not applicable	A3__207_208	soil metagenome	2
14937.S00IE0367	not applicable	Caudatum	https://www.sciencedirect.com/science/article/pii/S0378429016307778	A3	sorghum soil with danforth	Free-living	Non-saline	Soil (non-saline)	NaN	not applicable	15	PI 154844	not applicable	38.8494	410658	135	urban biome	-90.6874	Carbon Partitioning NAM Parent	66.5	Grassl	Uganda	not applicable	TBD	farmland soil	soil	not applicable	not applicable		3	0.448	A3 209_210 TOP DEPTHS	soil	6.4	soil	USA:MO:StLouis	0	24	17	Cellulosic	TRUE	not applicable	not applicable	29.07	A3 209/210 15	not applicable	A3__209_210	soil metagenome	2
14937.S00IE0368	not applicable	Caudatum	https://www.sciencedirect.com/science/article/pii/S0378429016307778	A3	sorghum soil with danforth	Free-living	Non-saline	Soil (non-saline)	NaN	not applicable	30	PI 154844	not applicable	38.8494	410658	135	urban biome	-90.6874	Carbon Partitioning NAM Parent	66.5	Grassl	Uganda	not applicable	TBD	farmland soil	soil	not applicable	not applicable		3	0.448	A3 209_210 TOP DEPTHS	soil	6.4	soil	USA:MO:StLouis	0	24	17	Cellulosic	TRUE	not applicable	not applicable	29.07	A3 209/210 30	not applicable	A3__209_210	soil metagenome	2
14937.S00IE0369	not applicable	Caudatum	https://www.sciencedirect.com/science/article/pii/S0378429016307778	A3	sorghum soil with danforth	Free-living	Non-saline	Soil (non-saline)	NaN	not applicable	60	PI 154844	not applicable	38.8494	410658	135	urban biome	-90.6874	Carbon Partitioning NAM Parent	66.5	Grassl	Uganda	not applicable	TBD	farmland soil	soil	not applicable	not applicable		3	0.448	A3 209_210 TOP DEPTHS	soil	6.4	soil	USA:MO:StLouis	0	24	17	Cellulosic	TRUE	not applicable	not applicable	29.07	A3 209/210 60	not applicable	A3__209_210	soil metagenome	2
14937.S00IE0370	not applicable	Caudatum	https://www.sciencedirect.com/science/article/pii/S0378429016307778	A3	sorghum soil with danforth	Free-living	Non-saline	Soil (non-saline)	NaN	not applicable	90	PI 154844	not applicable	38.8494	410658	135	urban biome	-90.6874	Carbon Partitioning NAM Parent	14.6	Grassl	Uganda	not applicable	TBD	farmland soil	soil	not applicable	not applicable		3	0.105	A3 209_210 LOWER DEPTHS	soil	4.5	soil	USA:MO:StLouis	24	60	13	Cellulosic	TRUE	not applicable	not applicable	43.99	A3 209/210 90	not applicable	A3__209_210	soil metagenome	2
14937.S00IE0371	not applicable	Caudatum	https://academic.oup.com/g3journal/article/11/4/jkab060/6157831?login=true	A3	sorghum soil with danforth	Free-living	Non-saline	Soil (non-saline)	NaN	not applicable	15	PI 297130	not applicable	38.8494	410658	135	urban biome	-90.6874	Carbon Partitioning NAM Parent	45	IS 13613	Uganda	not applicable	TBD	farmland soil	soil	not applicable	not applicable		2	0.68	A3 221_222 TOP DEPTHS	soil	5.8	soil	USA:MO:StLouis	0	24	21	Cellulosic	TRUE	not applicable	not applicable	30.79	A3 221/222 15	not applicable	A3__221_222	soil metagenome	2
14937.S00IE0372	not applicable	Caudatum	https://academic.oup.com/g3journal/article/11/4/jkab060/6157831?login=true	A3	sorghum soil with danforth	Free-living	Non-saline	Soil (non-saline)	NaN	not applicable	30	PI 297130	not applicable	38.8494	410658	135	urban biome	-90.6874	Carbon Partitioning NAM Parent	45	IS 13613	Uganda	not applicable	TBD	farmland soil	soil	not applicable	not applicable		2	0.68	A3 221_222 TOP DEPTHS	soil	5.8	soil	USA:MO:StLouis	0	24	21	Cellulosic	TRUE	not applicable	not applicable	30.79	A3 221/222 30	not applicable	A3__221_222	soil metagenome	2
14937.S00IE0373	not applicable	Caudatum	https://academic.oup.com/g3journal/article/11/4/jkab060/6157831?login=true	A3	sorghum soil with danforth	Free-living	Non-saline	Soil (non-saline)	NaN	not applicable	60	PI 297130	not applicable	38.8494	410658	135	urban biome	-90.6874	Carbon Partitioning NAM Parent	45	IS 13613	Uganda	not applicable	TBD	farmland soil	soil	not applicable	not applicable		2	0.68	A3 221_222 TOP DEPTHS	soil	5.8	soil	USA:MO:StLouis	0	24	21	Cellulosic	TRUE	not applicable	not applicable	30.79	A3 221/222 60	not applicable	A3__221_222	soil metagenome	2
14937.S00IE0374	not applicable	Caudatum	https://academic.oup.com/g3journal/article/11/4/jkab060/6157831?login=true	A3	sorghum soil with danforth	Free-living	Non-saline	Soil (non-saline)	NaN	not applicable	90	PI 297130	not applicable	38.8494	410658	135	urban biome	-90.6874	Carbon Partitioning NAM Parent	15.2	IS 13613	Uganda	not applicable	TBD	farmland soil	soil	not applicable	not applicable		2	0.187	A3 221_222 LOWER DEPTHS	soil	4.7	soil	USA:MO:StLouis	24	60	11	Cellulosic	TRUE	not applicable	not applicable	34.7	A3 221/222 90	not applicable	A3__221_222	soil metagenome	2
14937.S00IE0375	not applicable	Caudatum	https://academic.oup.com/g3journal/article/11/4/jkab060/6157831?login=true	A3	sorghum soil with danforth	Free-living	Non-saline	Soil (non-saline)	NaN	not applicable	120	PI 297130	not applicable	38.8494	410658	135	urban biome	-90.6874	Carbon Partitioning NAM Parent	15.2	IS 13613	Uganda	not applicable	TBD	farmland soil	soil	not applicable	not applicable		2	0.187	A3 221_222 LOWER DEPTHS	soil	4.7	soil	USA:MO:StLouis	24	60	11	Cellulosic	TRUE	not applicable	not applicable	34.7	A3 221/222 120	not applicable	A3__221_222	soil metagenome	2
14937.S00IE0376	not applicable	Caudatum	https://academic.oup.com/g3journal/article/11/4/jkab060/6157831?login=true	A3	sorghum soil with danforth	Free-living	Non-saline	Soil (non-saline)	NaN	not applicable	150	PI 297130	not applicable	38.8494	410658	135	urban biome	-90.6874	Carbon Partitioning NAM Parent	15.2	IS 13613	Uganda	not applicable	TBD	farmland soil	soil	not applicable	not applicable		2	0.187	A3 221_222 LOWER DEPTHS	soil	4.7	soil	USA:MO:StLouis	24	60	11	Cellulosic	TRUE	not applicable	not applicable	34.7	A3 221/222 150	not applicable	A3__221_2220	soil metagenome	2
14937.S00IE0377	not applicable	Kafir	https://academic.oup.com/g3journal/article/11/4/jkab060/6157831?login=true	A3	sorghum soil with danforth	Free-living	Non-saline	Soil (non-saline)	NaN	not applicable	15	PI 297155	not applicable	38.8494	410658	135	urban biome	-90.6874	Carbon Partitioning NAM Parent	39.4	IS 13633	Uganda	not applicable	TBD	farmland soil	soil	not applicable	not applicable		3	0.177	A3 225_226 TOP DEPTHS	soil	5.9	soil	USA:MO:StLouis	0	24	14	Grain	TRUE	not applicable	not applicable	28.77	A3 225/226 15	not applicable	A3__225_226	soil metagenome	2
14937.S00IE0378	not applicable	Kafir	https://academic.oup.com/g3journal/article/11/4/jkab060/6157831?login=true	A3	sorghum soil with danforth	Free-living	Non-saline	Soil (non-saline)	NaN	not applicable	30	PI 297155	not applicable	38.8494	410658	135	urban biome	-90.6874	Carbon Partitioning NAM Parent	39.4	IS 13633	Uganda	not applicable	TBD	farmland soil	soil	not applicable	not applicable		3	0.177	A3 225_226 TOP DEPTHS	soil	5.9	soil	USA:MO:StLouis	0	24	14	Grain	TRUE	not applicable	not applicable	28.77	A3 225/226 30	not applicable	A3__225_226	soil metagenome	2
14937.S00IE0379	not applicable	Kafir	https://academic.oup.com/g3journal/article/11/4/jkab060/6157831?login=true	A3	sorghum soil with danforth	Free-living	Non-saline	Soil (non-saline)	NaN	not applicable	60	PI 297155	not applicable	38.8494	410658	135	urban biome	-90.6874	Carbon Partitioning NAM Parent	39.4	IS 13633	Uganda	not applicable	TBD	farmland soil	soil	not applicable	not applicable		3	0.177	A3 225_226 TOP DEPTHS	soil	5.9	soil	USA:MO:StLouis	0	24	14	Grain	TRUE	not applicable	not applicable	28.77	A3 225/226 60	not applicable	A3__225_226	soil metagenome	2
14937.S00IE0380	not applicable	Kafir	https://academic.oup.com/g3journal/article/11/4/jkab060/6157831?login=true	A3	sorghum soil with danforth	Free-living	Non-saline	Soil (non-saline)	NaN	not applicable	90	PI 297155	not applicable	38.8494	410658	135	urban biome	-90.6874	Carbon Partitioning NAM Parent	15.7	IS 13633	Uganda	not applicable	TBD	farmland soil	soil	not applicable	not applicable		3	0.088	A3 225_226 LOWER DEPTHS	soil	4.7	soil	USA:MO:StLouis	24	60	15	Grain	TRUE	not applicable	not applicable	34.52	A3 225/226 90	not applicable	A3__225_226	soil metagenome	2
14937.S00IE0381	not applicable	Kafir	https://academic.oup.com/g3journal/article/11/4/jkab060/6157831?login=true	A3	sorghum soil with danforth	Free-living	Non-saline	Soil (non-saline)	NaN	not applicable	120	PI 297155	not applicable	38.8494	410658	135	urban biome	-90.6874	Carbon Partitioning NAM Parent	15.7	IS 13633	Uganda	not applicable	TBD	farmland soil	soil	not applicable	not applicable		3	0.088	A3 225_226 LOWER DEPTHS	soil	4.7	soil	USA:MO:StLouis	24	60	15	Grain	TRUE	not applicable	not applicable	34.52	A3 225/226 120	not applicable	A3__225_226	soil metagenome	2
14937.S00IE0382	not applicable	Kafir	https://academic.oup.com/g3journal/article/11/4/jkab060/6157831?login=true	A3	sorghum soil with danforth	Free-living	Non-saline	Soil (non-saline)	NaN	not applicable	150	PI 297155	not applicable	38.8494	410658	135	urban biome	-90.6874	Carbon Partitioning NAM Parent	15.7	IS 13633	Uganda	not applicable	TBD	farmland soil	soil	not applicable	not applicable		3	0.088	A3 225_226 LOWER DEPTHS	soil	4.7	soil	USA:MO:StLouis	24	60	15	Grain	TRUE	not applicable	not applicable	34.52	A3 225/226 150	not applicable	A3__225_2260	soil metagenome	2
14937.S00IE0383	not applicable	Caudatum	https://onlinelibrary.wiley.com/doi/full/10.1002/pld3.122	A3	sorghum soil with danforth	Free-living	Non-saline	Soil (non-saline)	NaN	not applicable	15	PI 505735	not applicable	38.8494	410658	135	urban biome	-90.6874	Bioenegy sorghum reference	54.8	ZM/A 5345	Zambia	not applicable	TBD	farmland soil	soil	not applicable	not applicable		2	0.13	A3 229_230 TOP DEPTHS	soil	6.7	soil	USA:MO:StLouis	0	24	15	Energy	TRUE	not applicable	not applicable	31.1	A3 229/230 15	not applicable	A3__229_230	soil metagenome	2
14937.S00IE0384	not applicable	Caudatum	https://onlinelibrary.wiley.com/doi/full/10.1002/pld3.122	A3	sorghum soil with danforth	Free-living	Non-saline	Soil (non-saline)	NaN	not applicable	30	PI 505735	not applicable	38.8494	410658	135	urban biome	-90.6874	Bioenegy sorghum reference	54.8	ZM/A 5345	Zambia	not applicable	TBD	farmland soil	soil	not applicable	not applicable		2	0.13	A3 229_230 TOP DEPTHS	soil	6.7	soil	USA:MO:StLouis	0	24	15	Energy	TRUE	not applicable	not applicable	31.1	A3 229/230 30	not applicable	A3__229_230	soil metagenome	2
14937.S00IE0385	not applicable	Caudatum	https://onlinelibrary.wiley.com/doi/full/10.1002/pld3.122	A3	sorghum soil with danforth	Free-living	Non-saline	Soil (non-saline)	NaN	not applicable	60	PI 505735	not applicable	38.8494	410658	135	urban biome	-90.6874	Bioenegy sorghum reference	54.8	ZM/A 5345	Zambia	not applicable	TBD	farmland soil	soil	not applicable	not applicable		2	0.13	A3 229_230 TOP DEPTHS	soil	6.7	soil	USA:MO:StLouis	0	24	15	Energy	TRUE	not applicable	not applicable	31.1	A3 229/230 60	not applicable	A3__229_230	soil metagenome	2
14937.S00IE0386	not applicable	Caudatum	https://onlinelibrary.wiley.com/doi/full/10.1002/pld3.122	A3	sorghum soil with danforth	Free-living	Non-saline	Soil (non-saline)	NaN	not applicable	90	PI 505735	not applicable	38.8494	410658	135	urban biome	-90.6874	Bioenegy sorghum reference	11.4	ZM/A 5345	Zambia	not applicable	TBD	farmland soil	soil	not applicable	not applicable		2	0.028	A3 229_230 LOWER DEPTHS	soil	4.6	soil	USA:MO:StLouis	24	60	15	Energy	TRUE	not applicable	not applicable	42.32	A3 229/230 90	not applicable	A3__229_230	soil metagenome	2
14937.S00IE0387	not applicable	Caudatum	https://onlinelibrary.wiley.com/doi/full/10.1002/pld3.122	A3	sorghum soil with danforth	Free-living	Non-saline	Soil (non-saline)	NaN	not applicable	120	PI 505735	not applicable	38.8494	410658	135	urban biome	-90.6874	Bioenegy sorghum reference	11.4	ZM/A 5345	Zambia	not applicable	TBD	farmland soil	soil	not applicable	not applicable		2	0.028	A3 229_230 LOWER DEPTHS	soil	4.6	soil	USA:MO:StLouis	24	60	15	Energy	TRUE	not applicable	not applicable	42.32	A3 229/230 120	not applicable	A3__229_230	soil metagenome	2
14937.S00IE0388	not applicable	Caudatum	https://academic.oup.com/g3journal/article/11/4/jkab060/6157831?login=true	A3	sorghum soil with danforth	Free-living	Non-saline	Soil (non-saline)	NaN	not applicable	15	PI 297130	not applicable	38.8494	410658	135	urban biome	-90.6874	Carbon Partitioning NAM Parent	45.8	IS 13613	Uganda	not applicable	TBD	farmland soil	soil	not applicable	not applicable		3	0.556	A3 233_234 TOP DEPTHS	soil	6.4	soil	USA:MO:StLouis	0	24	22	Cellulosic	TRUE	not applicable	not applicable	28.88	A3 233/234 15	not applicable	A3__233_234	soil metagenome	2
14937.S00IE0389	not applicable	Caudatum	https://academic.oup.com/g3journal/article/11/4/jkab060/6157831?login=true	A3	sorghum soil with danforth	Free-living	Non-saline	Soil (non-saline)	NaN	not applicable	30	PI 297130	not applicable	38.8494	410658	135	urban biome	-90.6874	Carbon Partitioning NAM Parent	45.8	IS 13613	Uganda	not applicable	TBD	farmland soil	soil	not applicable	not applicable		3	0.556	A3 233_234 TOP DEPTHS	soil	6.4	soil	USA:MO:StLouis	0	24	22	Cellulosic	TRUE	not applicable	not applicable	28.88	A3 233/234 30	not applicable	A3__233_234	soil metagenome	2
14937.S00IE0390	not applicable	Caudatum	https://academic.oup.com/g3journal/article/11/4/jkab060/6157831?login=true	A3	sorghum soil with danforth	Free-living	Non-saline	Soil (non-saline)	NaN	not applicable	60	PI 297130	not applicable	38.8494	410658	135	urban biome	-90.6874	Carbon Partitioning NAM Parent	45.8	IS 13613	Uganda	not applicable	TBD	farmland soil	soil	not applicable	not applicable		3	0.556	A3 233_234 TOP DEPTHS	soil	6.4	soil	USA:MO:StLouis	0	24	22	Cellulosic	TRUE	not applicable	not applicable	28.88	A3 233/234 60	not applicable	A3__233_234	soil metagenome	2
14937.S00IE0391	not applicable	Caudatum	https://academic.oup.com/g3journal/article/11/4/jkab060/6157831?login=true	A3	sorghum soil with danforth	Free-living	Non-saline	Soil (non-saline)	NaN	not applicable	90	PI 297130	not applicable	38.8494	410658	135	urban biome	-90.6874	Carbon Partitioning NAM Parent	13.7	IS 13613	Uganda	not applicable	TBD	farmland soil	soil	not applicable	not applicable		3	0.074	A3 233_234 LOWER DEPTHS	soil	4.5	soil	USA:MO:StLouis	24	60	17	Cellulosic	TRUE	not applicable	not applicable	29.64	A3 233/234 90	not applicable	A3__233_234	soil metagenome	2
14937.S00IE0392	not applicable	Caudatum	https://academic.oup.com/g3journal/article/11/4/jkab060/6157831?login=true	A3	sorghum soil with danforth	Free-living	Non-saline	Soil (non-saline)	NaN	not applicable	120	PI 297130	not applicable	38.8494	410658	135	urban biome	-90.6874	Carbon Partitioning NAM Parent	13.7	IS 13613	Uganda	not applicable	TBD	farmland soil	soil	not applicable	not applicable		3	0.074	A3 233_234 LOWER DEPTHS	soil	4.5	soil	USA:MO:StLouis	24	60	17	Cellulosic	TRUE	not applicable	not applicable	29.64	A3 233/234 120	not applicable	A3__233_234	soil metagenome	2
14937.S00IE0393	not applicable	Kafir	https://academic.oup.com/g3journal/article/11/4/jkab060/6157831?login=true	A3	sorghum soil with danforth	Free-living	Non-saline	Soil (non-saline)	NaN	not applicable	15	PI 641807	not applicable	38.8494	410658	135	urban biome	-90.6874	NAM Parent	49.8	Atlas		not applicable	TBD	farmland soil	soil	not applicable	not applicable		2	0.464	A3 235_236 TOP DEPTHS	soil	6.3	soil	USA:MO:StLouis	0	24	24	Sweet	TRUE	not applicable	not applicable	34.62	A3 235/236 15	not applicable	A3__235_236	soil metagenome	2
14937.S00IE0394	not applicable	Kafir	https://academic.oup.com/g3journal/article/11/4/jkab060/6157831?login=true	A3	sorghum soil with danforth	Free-living	Non-saline	Soil (non-saline)	NaN	not applicable	30	PI 641807	not applicable	38.8494	410658	135	urban biome	-90.6874	NAM Parent	49.8	Atlas		not applicable	TBD	farmland soil	soil	not applicable	not applicable		2	0.464	A3 235_236 TOP DEPTHS	soil	6.3	soil	USA:MO:StLouis	0	24	24	Sweet	TRUE	not applicable	not applicable	34.62	A3 235/236 30	not applicable	A3__235_236	soil metagenome	2
14937.S00IE0395	not applicable	Kafir	https://academic.oup.com/g3journal/article/11/4/jkab060/6157831?login=true	A3	sorghum soil with danforth	Free-living	Non-saline	Soil (non-saline)	NaN	not applicable	60	PI 641807	not applicable	38.8494	410658	135	urban biome	-90.6874	NAM Parent	49.8	Atlas		not applicable	TBD	farmland soil	soil	not applicable	not applicable		2	0.464	A3 235_236 TOP DEPTHS	soil	6.3	soil	USA:MO:StLouis	0	24	24	Sweet	TRUE	not applicable	not applicable	34.62	A3 235/236 60	not applicable	A3__235_236	soil metagenome	2
14937.S00IE0396	not applicable	Kafir	https://academic.oup.com/g3journal/article/11/4/jkab060/6157831?login=true	A3	sorghum soil with danforth	Free-living	Non-saline	Soil (non-saline)	NaN	not applicable	90	PI 641807	not applicable	38.8494	410658	135	urban biome	-90.6874	NAM Parent	14.6	Atlas		not applicable	TBD	farmland soil	soil	not applicable	not applicable		2	0.262	A3 235_236 LOWER DEPTHS	soil	4.5	soil	USA:MO:StLouis	24	60	16	Sweet	TRUE	not applicable	not applicable	35.93	A3 235/236 90	not applicable	A3__235_236	soil metagenome	2
14937.S00IE0397	not applicable	Kafir	https://academic.oup.com/g3journal/article/11/4/jkab060/6157831?login=true	A3	sorghum soil with danforth	Free-living	Non-saline	Soil (non-saline)	NaN	not applicable	120	PI 641807	not applicable	38.8494	410658	135	urban biome	-90.6874	NAM Parent	14.6	Atlas		not applicable	TBD	farmland soil	soil	not applicable	not applicable		2	0.262	A3 235_236 LOWER DEPTHS	soil	4.5	soil	USA:MO:StLouis	24	60	16	Sweet	TRUE	not applicable	not applicable	35.93	A3 235/236 120	not applicable	A3__235_236	soil metagenome	2
14937.S00IE0398	not applicable	Caudatum	https://onlinelibrary.wiley.com/doi/full/10.1002/pld3.122	A3	sorghum soil with danforth	Free-living	Non-saline	Soil (non-saline)	NaN	not applicable	15	PI 505735	not applicable	38.8494	410658	135	urban biome	-90.6874	Bioenegy sorghum reference	43.6	ZM/A 5345	Zambia	not applicable	TBD	farmland soil	soil	not applicable	not applicable		3	0.3	A3 237_238 TOP DEPTHS	soil	6	soil	USA:MO:StLouis	0	24	43	Energy	TRUE	not applicable	not applicable	30.99	A3 237/238 15	not applicable	A3__237_238	soil metagenome	2
14937.S00IE0399	not applicable	Caudatum	https://onlinelibrary.wiley.com/doi/full/10.1002/pld3.122	A3	sorghum soil with danforth	Free-living	Non-saline	Soil (non-saline)	NaN	not applicable	30	PI 505735	not applicable	38.8494	410658	135	urban biome	-90.6874	Bioenegy sorghum reference	43.6	ZM/A 5345	Zambia	not applicable	TBD	farmland soil	soil	not applicable	not applicable		3	0.3	A3 237_238 TOP DEPTHS	soil	6	soil	USA:MO:StLouis	0	24	43	Energy	TRUE	not applicable	not applicable	30.99	A3 237/238 30	not applicable	A3__237_238	soil metagenome	2
14937.S00IE0400	not applicable	Caudatum	https://onlinelibrary.wiley.com/doi/full/10.1002/pld3.122	A3	sorghum soil with danforth	Free-living	Non-saline	Soil (non-saline)	NaN	not applicable	60	PI 505735	not applicable	38.8494	410658	135	urban biome	-90.6874	Bioenegy sorghum reference	43.6	ZM/A 5345	Zambia	not applicable	TBD	farmland soil	soil	not applicable	not applicable		3	0.3	A3 237_238 TOP DEPTHS	soil	6	soil	USA:MO:StLouis	0	24	43	Energy	TRUE	not applicable	not applicable	30.99	A3 237/238 60	not applicable	A3__237_238	soil metagenome	2
14937.S00IE0401	not applicable	Caudatum	https://onlinelibrary.wiley.com/doi/full/10.1002/pld3.122	A3	sorghum soil with danforth	Free-living	Non-saline	Soil (non-saline)	NaN	not applicable	90	PI 505735	not applicable	38.8494	410658	135	urban biome	-90.6874	Bioenegy sorghum reference	12.9	ZM/A 5345	Zambia	not applicable	TBD	farmland soil	soil	not applicable	not applicable		3	0.091	A3 237_238 LOWER DEPTHS	soil	4.6	soil	USA:MO:StLouis	24	60	11	Energy	TRUE	not applicable	not applicable	31.69	A3 237/238 90	not applicable	A3__237_238	soil metagenome	2
14937.S00IE0402	not applicable	Caudatum	https://onlinelibrary.wiley.com/doi/full/10.1002/pld3.122	A3	sorghum soil with danforth	Free-living	Non-saline	Soil (non-saline)	NaN	not applicable	120	PI 505735	not applicable	38.8494	410658	135	urban biome	-90.6874	Bioenegy sorghum reference	12.9	ZM/A 5345	Zambia	not applicable	TBD	farmland soil	soil	not applicable	not applicable		3	0.091	A3 237_238 LOWER DEPTHS	soil	4.6	soil	USA:MO:StLouis	24	60	11	Energy	TRUE	not applicable	not applicable	31.69	A3 237/238 120	not applicable	A3__237_238	soil metagenome	2
14937.S00IE0403	not applicable	Unclassified		A3	sorghum soil with danforth	Free-living	Non-saline	Soil (non-saline)	NaN	not applicable	15	PI 554649	not applicable	38.8494	410658	135	urban biome	-90.6874	grain sorghum inbred, dual purpose forage and grain sorghum	47.7	PH410	United States	not applicable	TBD	farmland soil	soil	not applicable	not applicable		3	0.832	A3 251_252 TOP DEPTHS	soil	6.4	soil	USA:MO:StLouis	0	24	20	Grain	TRUE	not applicable	not applicable	30.54	A3 251/252 15	not applicable	A3__251_252	soil metagenome	2
14937.S00IE0404	not applicable	Unclassified		A3	sorghum soil with danforth	Free-living	Non-saline	Soil (non-saline)	NaN	not applicable	30	PI 554649	not applicable	38.8494	410658	135	urban biome	-90.6874	grain sorghum inbred, dual purpose forage and grain sorghum	47.7	PH410	United States	not applicable	TBD	farmland soil	soil	not applicable	not applicable		3	0.832	A3 251_252 TOP DEPTHS	soil	6.4	soil	USA:MO:StLouis	0	24	20	Grain	TRUE	not applicable	not applicable	30.54	A3 251/252 30	not applicable	A3__251_252	soil metagenome	2
14937.S00IE0405	not applicable	Unclassified		A3	sorghum soil with danforth	Free-living	Non-saline	Soil (non-saline)	NaN	not applicable	60	PI 554649	not applicable	38.8494	410658	135	urban biome	-90.6874	grain sorghum inbred, dual purpose forage and grain sorghum	47.7	PH410	United States	not applicable	TBD	farmland soil	soil	not applicable	not applicable		3	0.832	A3 251_252 TOP DEPTHS	soil	6.4	soil	USA:MO:StLouis	0	24	20	Grain	TRUE	not applicable	not applicable	30.54	A3 251/252 60	not applicable	A3__251_252	soil metagenome	2
14937.S00IE0406	not applicable	Unclassified		A3	sorghum soil with danforth	Free-living	Non-saline	Soil (non-saline)	NaN	not applicable	90	PI 554649	not applicable	38.8494	410658	135	urban biome	-90.6874	grain sorghum inbred, dual purpose forage and grain sorghum	14	PH410	United States	not applicable	TBD	farmland soil	soil	not applicable	not applicable		3	0.344	A3 251_252 LOWER DEPTHS	soil	4.5	soil	USA:MO:StLouis	24	60	10	Grain	TRUE	not applicable	not applicable	36.79	A3 251/252 90	not applicable	A3__251_252	soil metagenome	2
14937.S00IE0407	not applicable	Unclassified		A3	sorghum soil with danforth	Free-living	Non-saline	Soil (non-saline)	NaN	not applicable	120	PI 554649	not applicable	38.8494	410658	135	urban biome	-90.6874	grain sorghum inbred, dual purpose forage and grain sorghum	14	PH410	United States	not applicable	TBD	farmland soil	soil	not applicable	not applicable		3	0.344	A3 251_252 LOWER DEPTHS	soil	4.5	soil	USA:MO:StLouis	24	60	10	Grain	TRUE	not applicable	not applicable	36.79	A3 251/252 120	not applicable	A3__251_252	soil metagenome	2
14937.S00IE0408	not applicable	Guinea-bicolor	https://academic.oup.com/g3journal/article/11/4/jkab060/6157831?login=true	A3	sorghum soil with danforth	Free-living	Non-saline	Soil (non-saline)	NaN	not applicable	15	PI 506069	not applicable	38.8494	410658	135	urban biome	-90.6874	Carbon Partitioning NAM Parent	48.7	Mbonou	Togo	not applicable	TBD	farmland soil	soil	not applicable	not applicable		2	0.555	A3 253_254 TOP DEPTHS	soil	6.6	soil	USA:MO:StLouis	0	24	11	Cellulosic	TRUE	not applicable	not applicable	32.89	A3 253/254 15	not applicable	A3__253_254	soil metagenome	2
14937.S00IE0409	not applicable	Guinea-bicolor	https://academic.oup.com/g3journal/article/11/4/jkab060/6157831?login=true	A3	sorghum soil with danforth	Free-living	Non-saline	Soil (non-saline)	NaN	not applicable	30	PI 506069	not applicable	38.8494	410658	135	urban biome	-90.6874	Carbon Partitioning NAM Parent	48.7	Mbonou	Togo	not applicable	TBD	farmland soil	soil	not applicable	not applicable		2	0.555	A3 253_254 TOP DEPTHS	soil	6.6	soil	USA:MO:StLouis	0	24	11	Cellulosic	TRUE	not applicable	not applicable	32.89	A3 253/254 30	not applicable	A3__253_254	soil metagenome	2
14937.S00IE0410	not applicable	Guinea-bicolor	https://academic.oup.com/g3journal/article/11/4/jkab060/6157831?login=true	A3	sorghum soil with danforth	Free-living	Non-saline	Soil (non-saline)	NaN	not applicable	60	PI 506069	not applicable	38.8494	410658	135	urban biome	-90.6874	Carbon Partitioning NAM Parent	48.7	Mbonou	Togo	not applicable	TBD	farmland soil	soil	not applicable	not applicable		2	0.555	A3 253_254 TOP DEPTHS	soil	6.6	soil	USA:MO:StLouis	0	24	11	Cellulosic	TRUE	not applicable	not applicable	32.89	A3 253/254 60	not applicable	A3__253_254	soil metagenome	2
14937.S00IE0411	not applicable	Guinea-bicolor	https://academic.oup.com/g3journal/article/11/4/jkab060/6157831?login=true	A3	sorghum soil with danforth	Free-living	Non-saline	Soil (non-saline)	NaN	not applicable	90	PI 506069	not applicable	38.8494	410658	135	urban biome	-90.6874	Carbon Partitioning NAM Parent	11.1	Mbonou	Togo	not applicable	TBD	farmland soil	soil	not applicable	not applicable		2	0.089	A3 253_254 LOWER DEPTHS	soil	4.6	soil	USA:MO:StLouis	24	60	13	Cellulosic	TRUE	not applicable	not applicable	35.45	A3 253/254 90	not applicable	A3__253_254	soil metagenome	2
14937.S00IE0412	not applicable	Guinea-bicolor	https://academic.oup.com/g3journal/article/11/4/jkab060/6157831?login=true	A3	sorghum soil with danforth	Free-living	Non-saline	Soil (non-saline)	NaN	not applicable	120	PI 506069	not applicable	38.8494	410658	135	urban biome	-90.6874	Carbon Partitioning NAM Parent	11.1	Mbonou	Togo	not applicable	TBD	farmland soil	soil	not applicable	not applicable		2	0.089	A3 253_254 LOWER DEPTHS	soil	4.6	soil	USA:MO:StLouis	24	60	13	Cellulosic	TRUE	not applicable	not applicable	35.45	A3 253/254 120	not applicable	A3__253_254	soil metagenome	2
14937.S00IE0413	not applicable	Guinea	https://academic.oup.com/g3journal/article/11/4/jkab060/6157831?login=true	A3	sorghum soil with danforth	Free-living	Non-saline	Soil (non-saline)	NaN	not applicable	15	PI 508366	not applicable	38.8494	410658	135	urban biome	-90.6874	Carbon Partitioning NAM Parent	38.4	MA 38	Mali	not applicable	TBD	farmland soil	soil	not applicable	not applicable		3	0.5	A3 257_258 TOP DEPTHS	soil	6	soil	USA:MO:StLouis	0	24	12	Cellulosic	TRUE	not applicable	not applicable	23.27	A3 257/258 15	not applicable	A3__257_258	soil metagenome	2
14937.S00IE0414	not applicable	Guinea	https://academic.oup.com/g3journal/article/11/4/jkab060/6157831?login=true	A3	sorghum soil with danforth	Free-living	Non-saline	Soil (non-saline)	NaN	not applicable	30	PI 508366	not applicable	38.8494	410658	135	urban biome	-90.6874	Carbon Partitioning NAM Parent	38.4	MA 38	Mali	not applicable	TBD	farmland soil	soil	not applicable	not applicable		3	0.5	A3 257_258 TOP DEPTHS	soil	6	soil	USA:MO:StLouis	0	24	12	Cellulosic	TRUE	not applicable	not applicable	23.27	A3 257/258 30	not applicable	A3__257_258	soil metagenome	2
14937.S00IE0415	not applicable	Guinea	https://academic.oup.com/g3journal/article/11/4/jkab060/6157831?login=true	A3	sorghum soil with danforth	Free-living	Non-saline	Soil (non-saline)	NaN	not applicable	60	PI 508366	not applicable	38.8494	410658	135	urban biome	-90.6874	Carbon Partitioning NAM Parent	38.4	MA 38	Mali	not applicable	TBD	farmland soil	soil	not applicable	not applicable		3	0.5	A3 257_258 TOP DEPTHS	soil	6	soil	USA:MO:StLouis	0	24	12	Cellulosic	TRUE	not applicable	not applicable	23.27	A3 257/258 60	not applicable	A3__257_258	soil metagenome	2
14937.S00IE0416	not applicable	Guinea	https://academic.oup.com/g3journal/article/11/4/jkab060/6157831?login=true	A3	sorghum soil with danforth	Free-living	Non-saline	Soil (non-saline)	NaN	not applicable	90	PI 508366	not applicable	38.8494	410658	135	urban biome	-90.6874	Carbon Partitioning NAM Parent	18.2	MA 38	Mali	not applicable	TBD	farmland soil	soil	not applicable	not applicable		3	0.228	A3 257_258 LOWER DEPTHS	soil	4.5	soil	USA:MO:StLouis	24	60	18	Cellulosic	TRUE	not applicable	not applicable	40.37	A3 257/258 90	not applicable	A3__257_258	soil metagenome	2
14937.S00IE0417	not applicable	Guinea	https://academic.oup.com/g3journal/article/11/4/jkab060/6157831?login=true	A3	sorghum soil with danforth	Free-living	Non-saline	Soil (non-saline)	NaN	not applicable	120	PI 508366	not applicable	38.8494	410658	135	urban biome	-90.6874	Carbon Partitioning NAM Parent	18.2	MA 38	Mali	not applicable	TBD	farmland soil	soil	not applicable	not applicable		3	0.228	A3 257_258 LOWER DEPTHS	soil	4.5	soil	USA:MO:StLouis	24	60	18	Cellulosic	TRUE	not applicable	not applicable	40.37	A3 257/258 120	not applicable	A3__257_258	soil metagenome	2
14937.S00IE0418	not applicable	Durra	https://academic.oup.com/g3journal/article/11/4/jkab060/6157831?login=true	A3	sorghum soil with danforth	Free-living	Non-saline	Soil (non-saline)	NaN	not applicable	15	PI 329311	not applicable	38.8494	410658	135	urban biome	-90.6874	Carbon Partitioning NAM Parent	55.6	IS 11069	Ethiopia	not applicable	TBD	farmland soil	soil	not applicable	not applicable		3	0.745	A3 261_262 TOP DEPTHS	soil	6.1	soil	USA:MO:StLouis	0	24	19	Cellulosic	TRUE	not applicable	not applicable	32.48	A3 261/262 15	not applicable	A3__261_262	soil metagenome	2
14937.S00IE0419	not applicable	Durra	https://academic.oup.com/g3journal/article/11/4/jkab060/6157831?login=true	A3	sorghum soil with danforth	Free-living	Non-saline	Soil (non-saline)	NaN	not applicable	30	PI 329311	not applicable	38.8494	410658	135	urban biome	-90.6874	Carbon Partitioning NAM Parent	55.6	IS 11069	Ethiopia	not applicable	TBD	farmland soil	soil	not applicable	not applicable		3	0.745	A3 261_262 TOP DEPTHS	soil	6.1	soil	USA:MO:StLouis	0	24	19	Cellulosic	TRUE	not applicable	not applicable	32.48	A3 261/262 30	not applicable	A3__261_262	soil metagenome	2
14937.S00IE0420	not applicable	Durra	https://academic.oup.com/g3journal/article/11/4/jkab060/6157831?login=true	A3	sorghum soil with danforth	Free-living	Non-saline	Soil (non-saline)	NaN	not applicable	60	PI 329311	not applicable	38.8494	410658	135	urban biome	-90.6874	Carbon Partitioning NAM Parent	55.6	IS 11069	Ethiopia	not applicable	TBD	farmland soil	soil	not applicable	not applicable		3	0.745	A3 261_262 TOP DEPTHS	soil	6.1	soil	USA:MO:StLouis	0	24	19	Cellulosic	TRUE	not applicable	not applicable	32.48	A3 261/262 60	not applicable	A3__261_262	soil metagenome	2
14937.S00IE0421	not applicable	Durra	https://academic.oup.com/g3journal/article/11/4/jkab060/6157831?login=true	A3	sorghum soil with danforth	Free-living	Non-saline	Soil (non-saline)	NaN	not applicable	90	PI 329311	not applicable	38.8494	410658	135	urban biome	-90.6874	Carbon Partitioning NAM Parent	20	IS 11069	Ethiopia	not applicable	TBD	farmland soil	soil	not applicable	not applicable		3	0.214	A3 261_262 LOWER DEPTHS	soil	4.5	soil	USA:MO:StLouis	24	60	17	Cellulosic	TRUE	not applicable	not applicable	32.3	A3 261/262 90	not applicable	A3__261_262	soil metagenome	2
14937.S00IE0422	not applicable	Durra	https://academic.oup.com/g3journal/article/11/4/jkab060/6157831?login=true	A3	sorghum soil with danforth	Free-living	Non-saline	Soil (non-saline)	NaN	not applicable	120	PI 329311	not applicable	38.8494	410658	135	urban biome	-90.6874	Carbon Partitioning NAM Parent	20	IS 11069	Ethiopia	not applicable	TBD	farmland soil	soil	not applicable	not applicable		3	0.214	A3 261_262 LOWER DEPTHS	soil	4.5	soil	USA:MO:StLouis	24	60	17	Cellulosic	TRUE	not applicable	not applicable	32.3	A3 261/262 120	not applicable	A3__261_262	soil metagenome	2
14937.S00IE0423	not applicable	Unclassified		A3	sorghum soil with danforth	Free-living	Non-saline	Soil (non-saline)	NaN	not applicable	15	PI 564163	not applicable	38.8494	410658	135	urban biome	-90.6874		38.2	BTx623	United States	not applicable	TBD	farmland soil	soil	not applicable	not applicable		2	0.288	A3 265_266 TOP DEPTHS	soil	5.6	soil	USA:MO:StLouis	0	24	12	Grain	TRUE	not applicable	not applicable	30.29	A3 265/266 15	not applicable	A3__265_266	soil metagenome	2
14937.S00IE0424	not applicable	Unclassified		A3	sorghum soil with danforth	Free-living	Non-saline	Soil (non-saline)	NaN	not applicable	30	PI 564163	not applicable	38.8494	410658	135	urban biome	-90.6874		38.2	BTx623	United States	not applicable	TBD	farmland soil	soil	not applicable	not applicable		2	0.288	A3 265_266 TOP DEPTHS	soil	5.6	soil	USA:MO:StLouis	0	24	12	Grain	TRUE	not applicable	not applicable	30.29	A3 265/266 30	not applicable	A3__265_266	soil metagenome	2
14937.S00IE0425	not applicable	Unclassified		A3	sorghum soil with danforth	Free-living	Non-saline	Soil (non-saline)	NaN	not applicable	60	PI 564163	not applicable	38.8494	410658	135	urban biome	-90.6874		38.2	BTx623	United States	not applicable	TBD	farmland soil	soil	not applicable	not applicable		2	0.288	A3 265_266 TOP DEPTHS	soil	5.6	soil	USA:MO:StLouis	0	24	12	Grain	TRUE	not applicable	not applicable	30.29	A3 265/266 60	not applicable	A3__265_266	soil metagenome	2
14937.S00IE0426	not applicable	Unclassified		A3	sorghum soil with danforth	Free-living	Non-saline	Soil (non-saline)	NaN	not applicable	90	PI 564163	not applicable	38.8494	410658	135	urban biome	-90.6874		14.8	BTx623	United States	not applicable	TBD	farmland soil	soil	not applicable	not applicable		2	0.013	A3 265_266 LOWER DEPTHS	soil	4.8	soil	USA:MO:StLouis	24	60	13	Grain	TRUE	not applicable	not applicable	36.13	A3 265/266 90	not applicable	A3__265_266	soil metagenome	2
14937.S00IE0427	not applicable	Unclassified		A3	sorghum soil with danforth	Free-living	Non-saline	Soil (non-saline)	NaN	not applicable	120	PI 564163	not applicable	38.8494	410658	135	urban biome	-90.6874		14.8	BTx623	United States	not applicable	TBD	farmland soil	soil	not applicable	not applicable		2	0.013	A3 265_266 LOWER DEPTHS	soil	4.8	soil	USA:MO:StLouis	24	60	13	Grain	TRUE	not applicable	not applicable	36.13	A3 265/266 120	not applicable	A3__265_266	soil metagenome	2
14937.S00IE0428	not applicable	Unclassified		A3	sorghum soil with danforth	Free-living	Non-saline	Soil (non-saline)	NaN	not applicable	150	PI 564163	not applicable	38.8494	410658	135	urban biome	-90.6874		14.8	BTx623	United States	not applicable	TBD	farmland soil	soil	not applicable	not applicable		2	0.013	A3 265_266 LOWER DEPTHS	soil	4.8	soil	USA:MO:StLouis	24	60	13	Grain	TRUE	not applicable	not applicable	36.13	A3 265/266 150	not applicable	A3__265_2660	soil metagenome	2
14937.S00IE0429	not applicable	Kafir	https://academic.oup.com/g3journal/article/11/4/jkab060/6157831?login=true	A3	sorghum soil with danforth	Free-living	Non-saline	Soil (non-saline)	NaN	not applicable	15	PI 641807	not applicable	38.8494	410658	135	urban biome	-90.6874	NAM Parent	44.8	Atlas		not applicable	TBD	farmland soil	soil	not applicable	not applicable		3	0.269	A3 267_268 TOP DEPTHS	soil	5.8	soil	USA:MO:StLouis	0	24	14	Sweet	TRUE	not applicable	not applicable	32.67	A3 267/268 15	not applicable	A3__267_268	soil metagenome	2
14937.S00IE0430	not applicable	Kafir	https://academic.oup.com/g3journal/article/11/4/jkab060/6157831?login=true	A3	sorghum soil with danforth	Free-living	Non-saline	Soil (non-saline)	NaN	not applicable	30	PI 641807	not applicable	38.8494	410658	135	urban biome	-90.6874	NAM Parent	44.8	Atlas		not applicable	TBD	farmland soil	soil	not applicable	not applicable		3	0.269	A3 267_268 TOP DEPTHS	soil	5.8	soil	USA:MO:StLouis	0	24	14	Sweet	TRUE	not applicable	not applicable	32.67	A3 267/268 30	not applicable	A3__267_268	soil metagenome	2
14937.S00IE0431	not applicable	Kafir	https://academic.oup.com/g3journal/article/11/4/jkab060/6157831?login=true	A3	sorghum soil with danforth	Free-living	Non-saline	Soil (non-saline)	NaN	not applicable	60	PI 641807	not applicable	38.8494	410658	135	urban biome	-90.6874	NAM Parent	44.8	Atlas		not applicable	TBD	farmland soil	soil	not applicable	not applicable		3	0.269	A3 267_268 TOP DEPTHS	soil	5.8	soil	USA:MO:StLouis	0	24	14	Sweet	TRUE	not applicable	not applicable	32.67	A3 267/268 60	not applicable	A3__267_268	soil metagenome	2
14937.S00IE0432	not applicable	Kafir	https://academic.oup.com/g3journal/article/11/4/jkab060/6157831?login=true	A3	sorghum soil with danforth	Free-living	Non-saline	Soil (non-saline)	NaN	not applicable	90	PI 641807	not applicable	38.8494	410658	135	urban biome	-90.6874	NAM Parent	14.6	Atlas		not applicable	TBD	farmland soil	soil	not applicable	not applicable		3	0.012	A3 267_268 LOWER DEPTHS	soil	4.7	soil	USA:MO:StLouis	24	60	29	Sweet	TRUE	not applicable	not applicable	35.47	A3 267/268 90	not applicable	A3__267_268	soil metagenome	2
14937.S00IE0433	not applicable	Kafir	https://academic.oup.com/g3journal/article/11/4/jkab060/6157831?login=true	A3	sorghum soil with danforth	Free-living	Non-saline	Soil (non-saline)	NaN	not applicable	120	PI 641807	not applicable	38.8494	410658	135	urban biome	-90.6874	NAM Parent	14.6	Atlas		not applicable	TBD	farmland soil	soil	not applicable	not applicable		3	0.012	A3 267_268 LOWER DEPTHS	soil	4.7	soil	USA:MO:StLouis	24	60	29	Sweet	TRUE	not applicable	not applicable	35.47	A3 267/268 120	not applicable	A3__267_268	soil metagenome	2
14937.S00IE0434	not applicable	Kafir	https://academic.oup.com/g3journal/article/11/4/jkab060/6157831?login=true	A3	sorghum soil with danforth	Free-living	Non-saline	Soil (non-saline)	NaN	not applicable	150	PI 641807	not applicable	38.8494	410658	135	urban biome	-90.6874	NAM Parent	14.6	Atlas		not applicable	TBD	farmland soil	soil	not applicable	not applicable		3	0.012	A3 267_268 LOWER DEPTHS	soil	4.7	soil	USA:MO:StLouis	24	60	29	Sweet	TRUE	not applicable	not applicable	35.47	A3 267/268 150	not applicable	A3__267_2680	soil metagenome	2
14937.S00IE0435	not applicable	Kafir	https://academic.oup.com/g3journal/article/11/4/jkab060/6157831?login=true	A3	sorghum soil with danforth	Free-living	Non-saline	Soil (non-saline)	NaN	not applicable	15	PI 229841	not applicable	38.8494	410658	135	urban biome	-90.6874	Carbon Partitioning NAM Parent	56.8	IS 2382	South Africa	not applicable	TBD	farmland soil	soil	not applicable	not applicable		3	0.46	A3 269_270 TOP DEPTHS	soil	6.1	soil	USA:MO:StLouis	0	24	22	Grain	TRUE	not applicable	not applicable	32.09	A3 269/270 15	not applicable	A3__269_270	soil metagenome	2
14937.S00IE0436	not applicable	Kafir	https://academic.oup.com/g3journal/article/11/4/jkab060/6157831?login=true	A3	sorghum soil with danforth	Free-living	Non-saline	Soil (non-saline)	NaN	not applicable	30	PI 229841	not applicable	38.8494	410658	135	urban biome	-90.6874	Carbon Partitioning NAM Parent	56.8	IS 2382	South Africa	not applicable	TBD	farmland soil	soil	not applicable	not applicable		3	0.46	A3 269_270 TOP DEPTHS	soil	6.1	soil	USA:MO:StLouis	0	24	22	Grain	TRUE	not applicable	not applicable	32.09	A3 269/270 30	not applicable	A3__269_270	soil metagenome	2
14937.S00IE0437	not applicable	Kafir	https://academic.oup.com/g3journal/article/11/4/jkab060/6157831?login=true	A3	sorghum soil with danforth	Free-living	Non-saline	Soil (non-saline)	NaN	not applicable	60	PI 229841	not applicable	38.8494	410658	135	urban biome	-90.6874	Carbon Partitioning NAM Parent	56.8	IS 2382	South Africa	not applicable	TBD	farmland soil	soil	not applicable	not applicable		3	0.46	A3 269_270 TOP DEPTHS	soil	6.1	soil	USA:MO:StLouis	0	24	22	Grain	TRUE	not applicable	not applicable	32.09	A3 269/270 60	not applicable	A3__269_270	soil metagenome	2
14937.S00IE0438	not applicable	Kafir	https://academic.oup.com/g3journal/article/11/4/jkab060/6157831?login=true	A3	sorghum soil with danforth	Free-living	Non-saline	Soil (non-saline)	NaN	not applicable	90	PI 229841	not applicable	38.8494	410658	135	urban biome	-90.6874	Carbon Partitioning NAM Parent	19.2	IS 2382	South Africa	not applicable	TBD	farmland soil	soil	not applicable	not applicable		3	0.11	A3 269_270 LOWER DEPTHS	soil	4.6	soil	USA:MO:StLouis	24	60	27	Grain	TRUE	not applicable	not applicable	33.62	A3 269/270 90	not applicable	A3__269_270	soil metagenome	2
14937.S00IE0439	not applicable	Kafir	https://academic.oup.com/g3journal/article/11/4/jkab060/6157831?login=true	A3	sorghum soil with danforth	Free-living	Non-saline	Soil (non-saline)	NaN	not applicable	120	PI 229841	not applicable	38.8494	410658	135	urban biome	-90.6874	Carbon Partitioning NAM Parent	19.2	IS 2382	South Africa	not applicable	TBD	farmland soil	soil	not applicable	not applicable		3	0.11	A3 269_270 LOWER DEPTHS	soil	4.6	soil	USA:MO:StLouis	24	60	27	Grain	TRUE	not applicable	not applicable	33.62	A3 269/270 120	not applicable	A3__269_270	soil metagenome	2
14937.S00IE0440	not applicable	Kafir	https://academic.oup.com/g3journal/article/11/4/jkab060/6157831?login=true	A3	sorghum soil with danforth	Free-living	Non-saline	Soil (non-saline)	NaN	not applicable	150	PI 229841	not applicable	38.8494	410658	135	urban biome	-90.6874	Carbon Partitioning NAM Parent	19.2	IS 2382	South Africa	not applicable	TBD	farmland soil	soil	not applicable	not applicable		3	0.11	A3 269_270 LOWER DEPTHS	soil	4.6	soil	USA:MO:StLouis	24	60	27	Grain	TRUE	not applicable	not applicable	33.62	A3 269/270 150	not applicable	A3__269_2700	soil metagenome	2
14937.S00IE0441	not applicable	Durra	https://academic.oup.com/g3journal/article/11/4/jkab060/6157831?login=true	A3	sorghum soil with danforth	Free-living	Non-saline	Soil (non-saline)	NaN	not applicable	15	PI 510757	not applicable	38.8494	410658	135	urban biome	-90.6874	Carbon Partitioning NAM Parent	53.7	AP79-714	Cameroon	not applicable	TBD	farmland soil	soil	not applicable	not applicable		3	0.737	A3 275_276 TOP DEPTHS	soil	6.4	soil	USA:MO:StLouis	0	24	18	Cellulosic	TRUE	not applicable	not applicable	32.51	A3 275/276 15	not applicable	A3__275_276	soil metagenome	2
14937.S00IE0442	not applicable	Durra	https://academic.oup.com/g3journal/article/11/4/jkab060/6157831?login=true	A3	sorghum soil with danforth	Free-living	Non-saline	Soil (non-saline)	NaN	not applicable	30	PI 510757	not applicable	38.8494	410658	135	urban biome	-90.6874	Carbon Partitioning NAM Parent	53.7	AP79-714	Cameroon	not applicable	TBD	farmland soil	soil	not applicable	not applicable		3	0.737	A3 275_276 TOP DEPTHS	soil	6.4	soil	USA:MO:StLouis	0	24	18	Cellulosic	TRUE	not applicable	not applicable	32.51	A3 275/276 30	not applicable	A3__275_276	soil metagenome	2
14937.S00IE0443	not applicable	Durra	https://academic.oup.com/g3journal/article/11/4/jkab060/6157831?login=true	A3	sorghum soil with danforth	Free-living	Non-saline	Soil (non-saline)	NaN	not applicable	60	PI 510757	not applicable	38.8494	410658	135	urban biome	-90.6874	Carbon Partitioning NAM Parent	53.7	AP79-714	Cameroon	not applicable	TBD	farmland soil	soil	not applicable	not applicable		3	0.737	A3 275_276 TOP DEPTHS	soil	6.4	soil	USA:MO:StLouis	0	24	18	Cellulosic	TRUE	not applicable	not applicable	32.51	A3 275/276 60	not applicable	A3__275_276	soil metagenome	2
14937.S00IE0444	not applicable	Durra	https://academic.oup.com/g3journal/article/11/4/jkab060/6157831?login=true	A3	sorghum soil with danforth	Free-living	Non-saline	Soil (non-saline)	NaN	not applicable	90	PI 510757	not applicable	38.8494	410658	135	urban biome	-90.6874	Carbon Partitioning NAM Parent	14.2	AP79-714	Cameroon	not applicable	TBD	farmland soil	soil	not applicable	not applicable		3	0.155	A3 275_276 LOWER DEPTHS	soil	4.5	soil	USA:MO:StLouis	24	60	20	Cellulosic	TRUE	not applicable	not applicable	40.21	A3 275/276 90	not applicable	A3__275_276	soil metagenome	2
14937.S00IE0445	not applicable	Durra	https://academic.oup.com/g3journal/article/11/4/jkab060/6157831?login=true	A3	sorghum soil with danforth	Free-living	Non-saline	Soil (non-saline)	NaN	not applicable	120	PI 510757	not applicable	38.8494	410658	135	urban biome	-90.6874	Carbon Partitioning NAM Parent	14.2	AP79-714	Cameroon	not applicable	TBD	farmland soil	soil	not applicable	not applicable		3	0.155	A3 275_276 LOWER DEPTHS	soil	4.5	soil	USA:MO:StLouis	24	60	20	Cellulosic	TRUE	not applicable	not applicable	40.21	A3 275/276 120	not applicable	A3__275_276	soil metagenome	2
14937.S00IE0446	not applicable	Kafir-bicolor	https://academic.oup.com/g3journal/article/11/4/jkab060/6157831?login=true	A3	sorghum soil with danforth	Free-living	Non-saline	Soil (non-saline)	NaN	not applicable	15	PI586454	not applicable	38.8494	410658	135	urban biome	-90.6874	Carbon Partitioning NAM Parent	54	Leoti	Hungary	not applicable	TBD	farmland soil	soil	not applicable	not applicable		3	0.334	A3 281_282 TOP DEPTHS	soil	6.1	soil	USA:MO:StLouis	0	24	23	Sweet	TRUE	not applicable	not applicable	28.94	A3 281/282 15	not applicable	A3__281_282	soil metagenome	2
14937.S00IE0447	not applicable	Kafir-bicolor	https://academic.oup.com/g3journal/article/11/4/jkab060/6157831?login=true	A3	sorghum soil with danforth	Free-living	Non-saline	Soil (non-saline)	NaN	not applicable	30	PI586454	not applicable	38.8494	410658	135	urban biome	-90.6874	Carbon Partitioning NAM Parent	54	Leoti	Hungary	not applicable	TBD	farmland soil	soil	not applicable	not applicable		3	0.334	A3 281_282 TOP DEPTHS	soil	6.1	soil	USA:MO:StLouis	0	24	23	Sweet	TRUE	not applicable	not applicable	28.94	A3 281/282 30	not applicable	A3__281_282	soil metagenome	2
14937.S00IE0448	not applicable	Kafir-bicolor	https://academic.oup.com/g3journal/article/11/4/jkab060/6157831?login=true	A3	sorghum soil with danforth	Free-living	Non-saline	Soil (non-saline)	NaN	not applicable	60	PI586454	not applicable	38.8494	410658	135	urban biome	-90.6874	Carbon Partitioning NAM Parent	54	Leoti	Hungary	not applicable	TBD	farmland soil	soil	not applicable	not applicable		3	0.334	A3 281_282 TOP DEPTHS	soil	6.1	soil	USA:MO:StLouis	0	24	23	Sweet	TRUE	not applicable	not applicable	28.94	A3 281/282 60	not applicable	A3__281_282	soil metagenome	2
14937.S00IE0449	not applicable	Kafir-bicolor	https://academic.oup.com/g3journal/article/11/4/jkab060/6157831?login=true	A3	sorghum soil with danforth	Free-living	Non-saline	Soil (non-saline)	NaN	not applicable	90	PI586454	not applicable	38.8494	410658	135	urban biome	-90.6874	Carbon Partitioning NAM Parent	17.3	Leoti	Hungary	not applicable	TBD	farmland soil	soil	not applicable	not applicable		3	0.05	A3 281_282 LOWER DEPTHS	soil	4.6	soil	USA:MO:StLouis	24	60	18	Sweet	TRUE	not applicable	not applicable	41.23	A3 281/282 90	not applicable	A3__281_282	soil metagenome	2
14937.S00IE0450	not applicable	Kafir-bicolor	https://academic.oup.com/g3journal/article/11/4/jkab060/6157831?login=true	A3	sorghum soil with danforth	Free-living	Non-saline	Soil (non-saline)	NaN	not applicable	120	PI586454	not applicable	38.8494	410658	135	urban biome	-90.6874	Carbon Partitioning NAM Parent	17.3	Leoti	Hungary	not applicable	TBD	farmland soil	soil	not applicable	not applicable		3	0.05	A3 281_282 LOWER DEPTHS	soil	4.6	soil	USA:MO:StLouis	24	60	18	Sweet	TRUE	not applicable	not applicable	41.23	A3 281/282 120	not applicable	A3__281_282	soil metagenome	2
[truncated: 69 more columns]
