# Supplementary material for: Soil depth determines the microbial communities in Sorghum bicolor fields within a uniform regional environment
Source: Microbiol Spectr. 2025 Apr 16;13(6):e02928-24. doi: 10.1128/spectrum.02928-24 (PMC12131775; doi:10.1128/spectrum.02928-24)
Supplement: Table S2 — Spearman's rank correlation coefficients between alpha diversity metrics and soil properties. [file spectrum.02928-24-s0003.xlsx]

## Sheet: Sheet1
Table S2: Spearman's Rank Correlation Coefficients Between Alpha Diversity Metrics and Soil Properties
	faith_pd		shannon_entropy		observed_features
Soil Property	Spearman Rho	P-Value	Spearman Rho	P-Value	Spearman Rho	P-Value
depth_cm	-0.74	<0.001***	-0.784	<0.001***	-0.765012	<0.001***
root_mass_g	0.552	<0.001***	0.545	<0.001***	0.54548	<0.001***
soi_h2o_total_organic_c	0.523	<0.001***	0.534	<0.001***	0.524549	<0.001***
soil_available_k	-0.586	<0.001***	-0.602	<0.001***	-0.586523	<0.001***
soil_available_n	-0.392	<0.001***	-0.356	<0.001***	-0.360237	<0.001***
soil_available_p	0.25	<0.001***	0.17	<0.001***	0.185378	<0.001***
soil_calcium_ppm_ca	-0.423	<0.001***	-0.475	<0.001***	-0.460214	<0.001***
soil_co2c	0.639	<0.001***	0.616	<0.001***	0.610523	<0.001***
soil_composition_order	-0.734	<0.001***	-0.717	<0.001***	-0.707714	<0.001***
soil_copper_ppm_cu	-	0.02	-	0.015	0.135243	<0.001***
soil_h2o_organic_n	0.583	<0.001***	0.569	<0.001***	0.560215	<0.001***
soil_h2o_total_n	0.465	<0.001***	0.47	<0.001***	0.461393	<0.001***
soil_h3a_ammonium	-0.446	<0.001***	-0.413	<0.001***	-0.419518	<0.001***
soil_h3a_icap_aluminum	-0.635	<0.001***	-0.634	<0.001***	-0.62162	<0.001***
soil_h3a_icap_calcium	0.693	<0.001***	0.636	<0.001***	0.635948	<0.001***
soil_h3a_icap_copper	-0.498	<0.001***	-0.452	<0.001***	-0.441219	<0.001***
soil_h3a_icap_iron	-0.318	<0.001***	-0.362	<0.001***	-0.325605	<0.001***
soil_h3a_icap_magnesium	-0.317	<0.001***	-0.372	<0.001***	-0.350961	<0.001***
soil_h3a_icap_manganese	0.688	<0.001***	0.642	<0.001***	0.635329	<0.001***
soil_h3a_icap_potassium	-0.587	<0.001***	-0.602	<0.001***	-0.586454	<0.001***
soil_h3a_icap_sodium	-0.648	<0.001***	-0.636	<0.001***	-0.625808	<0.001***
soil_h3a_icap_sulfur	-0.476	<0.001***	-0.515	<0.001***	-0.494776	<0.001***
soil_h3a_icap_zinc	0.389	<0.001***	0.307	<0.001***	0.321891	<0.001***
soil_h3a_inorganic_nitrogen	-0.195	<0.001***	-	0.002	-0.162427	0.001
soil_h3a_inorganic_phosphorus	0.213	<0.001***	-	0.01	-	0.004
soil_h3a_nitrate	0.203	<0.001***	0.225	<0.001***	0.215659	<0.001***
soil_h3a_organic_phosphorus	0.412	<0.001***	0.346	<0.001***	0.361605	<0.001***
soil_h3a_total_phosphorus	0.245	<0.001***	0.164	0.001	0.180158	<0.001***
soil_haney_test_n	-0.392	<0.001***	-0.356	<0.001***	-0.360237	<0.001***
soil_iron_ppm_fe	-	0.742	-	0.59	-	0.32
soil_lbs_n_a	-	0.603	-	0.911	-	0.92
soil_lbs_n_difference	-0.451	<0.001***	-0.423	<0.001***	-0.426774	<0.001***
soil_magnesium_ppm_mg	-0.609	<0.001***	-0.632	<0.001***	-0.616129	<0.001***
soil_manganese_ppm_mn	-0.42	<0.001***	-0.382	<0.001***	-0.385227	<0.001***
soil_n_savings	-0.451	<0.001***	-0.423	<0.001***	-0.426779	<0.001***
soil_nitrate_n_ppm_n	0.234	<0.001***	0.254	<0.001***	0.241383	<0.001***
soil_nutrient_value	-	0.002	-0.21	<0.001***	-0.19617	<0.001***
soil_olsen_p_ppm_p	-	0.104	-	0.874	-	0.66
soil_organic_c_to_n_ratio	-0.384	<0.001***	-0.354	<0.001***	-0.347754	<0.001***
soil_organic_n_release	0.592	<0.001***	0.578	<0.001***	0.569185	<0.001***
soil_organic_n_reserve	-0.264	<0.001***	-0.259	<0.001***	-0.254335	<0.001***
soil_organic_n_to_inorganicn_ratio	0.581	<0.001***	0.554	<0.001***	0.548895	<0.001***
soil_organicmatter	0.557	<0.001***	0.513	<0.001***	0.518923	<0.001***
soil_percent_mac	0.618	<0.001***	0.583	<0.001***	0.578304	<0.001***
soil_ph_1v1	0.69	<0.001***	0.635	<0.001***	0.627482	<0.001***
soil_potassium_ppm_k	-0.628	<0.001***	-0.608	<0.001***	-0.612172	<0.001***
soil_sodium_ppm_na	-0.676	<0.001***	-0.64	<0.001***	-0.63649	<0.001***
soil_soil_health_calculation	0.636	<0.001***	0.616	<0.001***	0.611468	<0.001***
soil_soluble_salt_1v1	-0.36	<0.001***	-0.316	<0.001***	-0.33187	<0.001***
soil_sulfate_s_ppm_s	-0.598	<0.001***	-0.585	<0.001***	-0.575828	<0.001***
soil_traditional_n	-	0.784	-	0.419	-	0.5
soil_wdrfbuffer	0.682	<0.001***	0.646	<0.001***	0.632256	<0.001***
soil_zinc_ppm_zn	0.456	<0.001***	0.422	<0.001***	0.417387	<0.001***
