# Supplementary material for: Soil depth determines the microbial communities in Sorghum bicolor fields within a uniform regional environment
Source: Microbiol Spectr. 2025 Apr 16;13(6):e02928-24. doi: 10.1128/spectrum.02928-24 (PMC12131775; doi:10.1128/spectrum.02928-24)
Supplement: Table S3 — Soil properties variation with depth, percent difference calculations, summary statistics, and Kruskal-Wallis statistics. [file spectrum.02928-24-s0004.xlsx]

## Sheet: percent differences calculation
Table S3: Soil Properties Variation with Depth, Percent Difference Calculations, Summary Statistics, and Kruskal-Wallis Statistics
Soil Property	Shallow Mean (0-60 cm)	Deep Mean (90-150 cm)	Percent Difference (%)
root_mass_g	0.583273	0.101243	-82.6422
soi_h2o_total_organic_c	61.6429	38.6351	-37.3242
soil_available_k	36.158	58.9196	62.9504
soil_available_n	55.9597	68.9851	23.2765
soil_available_p	70.4277	50.0216	-28.9745
soil_calcium_ppm_ca	1347.68	1592.89	18.1947
soil_co2c	41.6445	11.9324	-71.3469
soil_composition_order	1.0042	2	99.1632
soil_copper_ppm_cu	1.87567	1.71493	-8.56972
soil_h2o_organic_n	3.16639	1.51959	-52.0086
soil_h2o_total_n	7.54454	5.29865	-29.7684
soil_h3a_ammonium	2.82059	3.56081	26.2436
soil_h3a_icap_aluminum	185.324	330.385	78.2748
soil_h3a_icap_calcium	491.475	246.277	-49.8902
soil_h3a_icap_copper	0.784538	0.885338	12.8483
soil_h3a_icap_iron	149.492	191.716	28.2455
soil_h3a_icap_magnesium	57.3824	71.2027	24.0847
soil_h3a_icap_manganese	13.2366	4.67905	-64.6505
soil_h3a_icap_potassium	30.0924	49.0811	63.1011
soil_h3a_icap_sodium	18.021	48.5608	169.468
soil_h3a_icap_sulfur	6.50924	10.4176	60.0427
soil_h3a_icap_zinc	0.715126	0.551014	-22.9488
soil_h3a_inorganic_nitrogen	4.60126	4.92568	7.05057
soil_h3a_inorganic_phosphorus	25.5588	18.9162	-25.9895
soil_h3a_nitrate	1.78445	1.39189	-21.999
soil_h3a_organic_phosphorus	5.05126	3.24932	-35.673
soil_h3a_total_phosphorus	30.6513	22.1689	-27.6737
soil_haney_test_n	55.9597	68.9851	23.2765
soil_iron_ppm_fe	72.8294	70.0561	-3.80798
soil_lbs_n_a	20.479	23.7365	15.9065
soil_lbs_n_difference	43.0618	54.2628	26.0116
soil_magnesium_ppm_mg	136.008	346.959	155.101
soil_manganese_ppm_mn	20.6647	26.6892	29.1535
soil_n_savings	27.5613	34.7292	26.0073
soil_nitrate_n_ppm_n	2.83824	2.19797	-22.5585
soil_nutrient_value	81.3569	93.1206	14.4594
soil_olsen_p_ppm_p	16.2605	16.4372	1.08642
soil_organic_c_to_n_ratio	20.5647	26.9223	30.9151
soil_organic_n_release	3.15252	1.46216	-53.6193
soil_organic_n_reserve	0.0138655	0.0554054	299.59
soil_organic_n_to_inorganicn_ratio	0.728151	0.321622	-55.8304
soil_organicmatter	1.52773	1.3	-14.9065
soil_percent_mac	67.8798	32.0196	-52.829
soil_ph_1v1	5.78445	4.71689	-18.4557
soil_potassium_ppm_k	75.9076	130.486	71.9018
soil_sodium_ppm_na	13.7605	51.8311	276.666
soil_soil_health_calculation	5.69172	2.1173	-62.8004
soil_soluble_salt_1v1	0.103193	0.138378	34.0963
soil_sulfate_s_ppm_s	7.82101	17.2189	120.162
soil_traditional_n	12.8941	14.7189	14.1522
soil_wdrfbuffer	6.84034	6.18581	-9.56861
soil_zinc_ppm_zn	1.05811	0.724459	-31.5326

## Sheet: Sheet7
Soil Property	Mean Shallow (0-60 cm)	Mean Deep (90-150 cm)	Percent Difference	Field
Root Mass g	0.531614	0.100494	-81.0964	A3
Total WEOC ppm	66.0227	42.6353	-35.4233	A3
Plant Available K ppm	40.25	60.4141	50.0972	A3
Plant Available N ppm	54.7432	64.2518	17.3694	A3
Plant Available P ppm	100.63	49.1529	-51.1546	A3
Calcium ppm	1433	1609.88	12.3435	A3
CO2-C ppm	48.4818	12.5565	-74.1007	A3
Copper ppm	1.77273	1.86835	5.39427	A3
Total Organic Nitrogen ppm	3.28409	1.49882	-54.3611	A3
Total Nitrogen ppm	7.49091	4.75882	-36.472	A3
Ammonium ppm H3A	2.66364	3.70353	39.0404	A3
Aluminum ppm (H3A)	189.614	341.424	80.0628	A3
Calcium ppm (H3A)	562.591	252.824	-55.0609	A3
Copper ppm (H3A)	0.741136	0.909529	22.7209	A3
Iron ppm (H3A)	160.295	213.024	32.8943	A3
Magnesium ppm (H3A)	65.8636	72.3765	9.88836	A3
Manganese ppm (H3A)	16.0341	5.31647	-66.8427	A3
Potassium H3A	33.4773	50.3412	50.3742	A3
Sodium ppm (H3A)	17.7727	39.0706	119.835	A3
Sulfur ppm (H3A)	7.12727	11.7	64.1582	A3
Zinc ppm (H3A)	0.857955	0.57	-33.5629	A3
Nitrate & Ammonium ppm H3A	4.31591	4.50941	4.48347	A3
Inorganic P ppm H3A	36.8977	18.2988	-50.4066	A3
Nitrate ppm H3A	1.65455	0.811765	-50.9373	A3
Organic P ppm H3A	6.84318	3.62	-47.1006	A3
Total P ppm H3A	43.7727	21.9529	-49.8479	A3
Haney Test Available N lbs/acre	54.7432	64.2518	17.3694	A3
Iron ppm	71.2591	80.76	13.3329	A3
Plant Available N lbs/acre	19.3636	15.1176	-21.9276	A3
Haney-Traditional Difference lbs N	42.8159	55.5141	29.6577	A3
Magnesium ppm	146.977	351.082	138.868	A3
Manganese ppm	20.2386	29.2976	44.761	A3
N $ Savings Per Acre	27.402	35.5316	29.6679	A3
Nitrate ppm	2.69773	1.4	-48.1045	A3
Nutrient Value $/acre	94.4027	90.5	-4.13413	A3
Olsen HCO3-P Test ppm	21.3864	16.1835	-24.3278	A3
Organic Carbon:Nitrogen Ratio	21.1682	29.3906	38.8432	A3
Organic:Inorganic N	0.793182	0.344706	-56.5414	A3
Organic Matter %LOI	1.59318	1.36706	-14.1932	A3
Soil pH	6.12045	4.67059	-23.6889	A3
Potassium ppm	69.7727	122.094	74.9883	A3
Sodium ppm	11.3409	38	235.07	A3
Soil Health Calculation	6.45614	2.25765	-65.031	A3
Soluble Salt Conductivity mmho/cm	0.105227	0.128706	22.3123	A3
Sulfate ppm	7.94545	19.3847	143.972	A3
Traditional N SoilTest lbs/acre	11.9295	8.72824	-26.8351	A3
Woodruff Buffer Test	6.91591	6.05412	-12.461	A3
Zinc ppm	1.22727	0.712588	-41.9373	A3
Root Mass g	0.647604	0.102254	-84.2104	D5
Total WEOC ppm	56.1887	33.2381	-40.8456	D5
Plant Available K ppm	31.0623	56.9032	83.1907	D5
Plant Available N ppm	57.4745	75.3714	31.1388	D5
Plant Available P ppm	32.8179	51.1937	55.993	D5
Calcium ppm	1241.44	1569.97	26.4631	D5
CO2-C ppm	33.1302	11.0905	-66.5246	D5
Copper ppm	2.00387	1.50794	-24.7487	D5
Total Organic Nitrogen ppm	3.01981	1.54762	-48.7511	D5
Total Nitrogen ppm	7.61132	6.02698	-20.8155	D5
Ammonium ppm H3A	3.01604	3.36825	11.6781	D5
Aluminum ppm (H3A)	179.981	315.492	75.2917	D5
Calcium ppm (H3A)	402.915	237.444	-41.0684	D5
Copper ppm (H3A)	0.838585	0.852698	1.68301	D5
Iron ppm (H3A)	136.038	162.968	19.7964	D5
Magnesium ppm (H3A)	46.8208	69.619	48.6927	D5
Manganese ppm (H3A)	9.75283	3.81905	-60.8416	D5
Potassium H3A	25.8774	47.381	83.0981	D5
Sodium ppm (H3A)	18.3302	61.3651	234.776	D5
Sulfur ppm (H3A)	5.73962	8.6873	51.3567	D5
Zinc ppm (H3A)	0.537264	0.525397	-2.20884	D5
Nitrate & Ammonium ppm H3A	4.9566	5.4873	10.7069	D5
Inorganic P ppm H3A	11.4387	19.7492	72.6529	D5
Nitrate ppm H3A	1.94623	2.1746	11.7343	D5
Organic P ppm H3A	2.81981	2.74921	-2.50389	D5
Total P ppm H3A	14.3113	22.4603	56.9409	D5
Haney Test Available N lbs/acre	57.4745	75.3714	31.1388	D5
Iron ppm	74.7849	55.6143	-25.6343	D5
Plant Available N lbs/acre	21.8679	35.3651	61.7212	D5
Haney-Traditional Difference lbs N	43.3679	52.5746	21.2292	D5
Magnesium ppm	122.349	341.397	179.035	D5
Manganese ppm	21.1953	23.1698	9.31603	D5
N $ Savings Per Acre	27.7595	33.6465	21.2071	D5
Nitrate ppm	3.01321	3.2746	8.675	D5
Nutrient Value $/acre	65.1111	96.6563	48.4483	D5
Olsen HCO3-P Test ppm	9.87736	16.7794	69.877	D5
Organic Carbon:Nitrogen Ratio	19.8132	23.5921	19.0724	D5
Organic:Inorganic N	0.64717	0.290476	-55.1159	D5
Organic Matter %LOI	1.44623	1.20952	-16.3669	D5
Soil pH	5.36604	4.77937	-10.9331	D5
Potassium ppm	83.5472	141.81	69.7359	D5
Sodium ppm	16.7736	70.4921	320.256	D5
Soil Health Calculation	4.73981	1.92794	-59.3246	D5
Soluble Salt Conductivity mmho/cm	0.10066	0.151429	50.4351	D5
Sulfate ppm	7.66604	14.2968	86.4956	D5
Traditional N SoilTest lbs/acre	14.0953	22.8016	61.7675	D5
Woodruff Buffer Test	6.74623	6.36349	-5.67331	D5
Zinc ppm	0.847453	0.740476	-12.6233	D5

## Sheet: Summary stats
Soil property		shallow (0-60)	deep (60-150)
root_mass_g	mean	0.583273	0.101243
root_mass_g	median	0.537	0.074
root_mass_g	std	0.449599	0.0884368
soi_h2o_total_organic_c	mean	61.6429	38.6351
soi_h2o_total_organic_c	median	61	36
soi_h2o_total_organic_c	std	11.7528	9.27666
soil_available_k	mean	36.158	58.9196
soil_available_k	median	36.1	58.1
soil_available_k	std	6.82684	5.14213
soil_available_n	mean	55.9597	68.9851
soil_available_n	median	53.5	66.5
soil_available_n	std	10.8051	13.3628
soil_available_p	mean	70.4277	50.0216
soil_available_p	median	70.6	50
soil_available_p	std	38.1015	15.6273
soil_calcium_ppm_ca	mean	1347.68	1592.89
soil_calcium_ppm_ca	median	1344	1563
soil_calcium_ppm_ca	std	156.386	127.897
soil_co2c	mean	41.6445	11.9324
soil_co2c	median	38.2	11.25
soil_co2c	std	15.502	2.96958
soil_composition_order	mean	1.0042	2
soil_composition_order	median	1	2
soil_composition_order	std	0.0648204	0
soil_copper_ppm_cu	mean	1.87567	1.71493
soil_copper_ppm_cu	median	1.82	1.67
soil_copper_ppm_cu	std	0.309936	0.37121
soil_h2o_organic_n	mean	3.16639	1.51959
soil_h2o_organic_n	median	3.2	1.5
soil_h2o_organic_n	std	0.906542	0.460798
soil_h2o_total_n	mean	7.54454	5.29865
soil_h2o_total_n	median	7.3	5
soil_h2o_total_n	std	1.50281	1.40799
soil_h3a_ammonium	mean	2.82059	3.56081
soil_h3a_ammonium	median	2.7	3.55
soil_h3a_ammonium	std	0.699455	0.614633
soil_h3a_icap_aluminum	mean	185.324	330.385
soil_h3a_icap_aluminum	median	182	325
soil_h3a_icap_aluminum	std	30.7312	34.66
soil_h3a_icap_calcium	mean	491.475	246.277
soil_h3a_icap_calcium	median	496	240
soil_h3a_icap_calcium	std	113.209	23.7312
soil_h3a_icap_copper	mean	0.784538	0.885338
soil_h3a_icap_copper	median	0.76	0.88
soil_h3a_icap_copper	std	0.0891142	0.0554808
soil_h3a_icap_iron	mean	149.492	191.716
soil_h3a_icap_iron	median	153	189
soil_h3a_icap_iron	std	23.3796	39.3911
soil_h3a_icap_magnesium	mean	57.3824	71.2027
soil_h3a_icap_magnesium	median	61	70
soil_h3a_icap_magnesium	std	11.1382	8.0896
soil_h3a_icap_manganese	mean	13.2366	4.67905
soil_h3a_icap_manganese	median	12.3	4.7
soil_h3a_icap_manganese	std	4.38317	1.09633
soil_h3a_icap_potassium	mean	30.0924	49.0811
soil_h3a_icap_potassium	median	30	48
soil_h3a_icap_potassium	std	5.6866	4.28494
soil_h3a_icap_sodium	mean	18.021	48.5608
soil_h3a_icap_sodium	median	17	45
soil_h3a_icap_sodium	std	3.9687	16.8605
soil_h3a_icap_sulfur	mean	6.50924	10.4176
soil_h3a_icap_sulfur	median	6.5	10.4
soil_h3a_icap_sulfur	std	0.994584	2.47759
soil_h3a_icap_zinc	mean	0.715126	0.551014
soil_h3a_icap_zinc	median	0.74	0.54
soil_h3a_icap_zinc	std	0.196747	0.0767161
soil_h3a_inorganic_nitrogen	mean	4.60126	4.92568
soil_h3a_inorganic_nitrogen	median	4.3	4.8
soil_h3a_inorganic_nitrogen	std	1.20846	1.10442
soil_h3a_inorganic_phosphorus	mean	25.5588	18.9162
soil_h3a_inorganic_phosphorus	median	25.3	18.65
soil_h3a_inorganic_phosphorus	std	14.4579	6.21172
soil_h3a_nitrate	mean	1.78445	1.39189
soil_h3a_nitrate	median	1.5	1
soil_h3a_nitrate	std	0.928345	1.14859
soil_h3a_organic_phosphorus	mean	5.05126	3.24932
soil_h3a_organic_phosphorus	median	5.4	3.2
soil_h3a_organic_phosphorus	std	2.38148	1.12131
soil_h3a_total_phosphorus	mean	30.6513	22.1689
soil_h3a_total_phosphorus	median	31	22
soil_h3a_total_phosphorus	std	16.5325	6.9099
soil_haney_test_n	mean	55.9597	68.9851
soil_haney_test_n	median	53.5	66.5
soil_haney_test_n	std	10.8051	13.3628
soil_iron_ppm_fe	mean	72.8294	70.0561
soil_iron_ppm_fe	median	71.3	71
soil_iron_ppm_fe	std	16.3372	24.2236
soil_lbs_n_a	mean	20.479	23.7365
soil_lbs_n_a	median	18	17.5
soil_lbs_n_a	std	9.39822	16.8116
soil_lbs_n_difference	mean	43.0618	54.2628
soil_lbs_n_difference	median	43.1	53.55
soil_lbs_n_difference	std	7.50671	8.06455
soil_magnesium_ppm_mg	mean	136.008	346.959
soil_magnesium_ppm_mg	median	133	339
soil_magnesium_ppm_mg	std	29.9251	44.9342
soil_manganese_ppm_mn	mean	20.6647	26.6892
soil_manganese_ppm_mn	median	20.6	27.1
soil_manganese_ppm_mn	std	3.61355	5.83325
soil_n_savings	mean	27.5613	34.7292
soil_n_savings	median	27.6	34.275
soil_n_savings	std	4.80405	5.16161
soil_nitrate_n_ppm_n	mean	2.83824	2.19797
soil_nitrate_n_ppm_n	median	2.5	1.6
soil_nitrate_n_ppm_n	std	1.29833	1.55771
soil_nutrient_value	mean	81.3569	93.1206
soil_nutrient_value	median	80.78	92.08
soil_nutrient_value	std	18.2286	11.01
soil_olsen_p_ppm_p	mean	16.2605	16.4372
soil_olsen_p_ppm_p	median	17.1	15.85
soil_olsen_p_ppm_p	std	6.48731	4.88023
soil_organic_c_to_n_ratio	mean	20.5647	26.9223
soil_organic_c_to_n_ratio	median	20.4	27.8
soil_organic_c_to_n_ratio	std	4.96055	7.05485
soil_organic_n_release	mean	3.15252	1.46216
soil_organic_n_release	median	3.2	1.4
soil_organic_n_release	std	0.932429	0.418193
soil_organic_n_reserve	mean	0.0138655	0.0554054
soil_organic_n_reserve	median	0	0
soil_organic_n_reserve	std	0.122977	0.167122
soil_organic_n_to_inorganicn_ratio	mean	0.728151	0.321622
soil_organic_n_to_inorganicn_ratio	median	0.7	0.3
soil_organic_n_to_inorganicn_ratio	std	0.292533	0.110988
soil_organicmatter	mean	1.52773	1.3
soil_organicmatter	median	1.5	1.3
soil_organicmatter	std	0.111321	0.125085
soil_percent_mac	mean	67.8798	32.0196
soil_percent_mac	median	61.6	30.6
soil_percent_mac	std	22.6002	9.22246
soil_ph_1v1	mean	5.78445	4.71689
soil_ph_1v1	median	5.7	4.7
soil_ph_1v1	std	0.501695	0.131132
soil_potassium_ppm_k	mean	75.9076	130.486
soil_potassium_ppm_k	median	69	122.5
soil_potassium_ppm_k	std	19.1234	21.0359
soil_sodium_ppm_na	mean	13.7605	51.8311
soil_sodium_ppm_na	median	12	46
soil_sodium_ppm_na	std	5.5512	22.803
soil_soil_health_calculation	mean	5.69172	2.1173
soil_soil_health_calculation	median	5.38	1.99
soil_soil_health_calculation	std	1.62536	0.425093
soil_soluble_salt_1v1	mean	0.103193	0.138378
soil_soluble_salt_1v1	median	0.1	0.14
soil_soluble_salt_1v1	std	0.0286675	0.0326402
soil_sulfate_s_ppm_s	mean	7.82101	17.2189
soil_sulfate_s_ppm_s	median	7.5	16.9
soil_sulfate_s_ppm_s	std	1.76534	5.26737
soil_traditional_n	mean	12.8941	14.7189
soil_traditional_n	median	11	10.4
soil_traditional_n	std	6.71235	11.8326
soil_wdrfbuffer	mean	6.84034	6.18581
soil_wdrfbuffer	median	6.9	6.2
soil_wdrfbuffer	std	0.177569	0.209311
soil_zinc_ppm_zn	mean	1.05811	0.724459
soil_zinc_ppm_zn	median	1.08	0.71
soil_zinc_ppm_zn	std	0.278586	0.110529

## Sheet: Summary Stats by field
field	depth_group	Soil Property	Root Mass g	Total WEOC ppm	Plant Available K ppm	Plant Available N ppm	Plant Available P ppm	Calcium ppm	CO2-C ppm	Copper ppm	Total Organic Nitrogen ppm	Total Nitrogen ppm	Ammonium ppm H3A	Aluminum ppm (H3A)	Calcium ppm (H3A)	Copper ppm (H3A)	Iron ppm (H3A)	Magnesium ppm (H3A)	Manganese ppm (H3A)	Potassium H3A	Sodium ppm (H3A)	Sulfur ppm (H3A)	Zinc ppm (H3A)	Nitrate & Ammonium ppm H3A	Inorganic P ppm H3A	Nitrate ppm H3A	Organic P ppm H3A	Total P ppm H3A	Haney Test Available N lbs/acre	Iron ppm	Plant Available N lbs/acre	Haney-Traditional Difference lbs N	Magnesium ppm	Manganese ppm	N $ Savings Per Acre	Nitrate ppm	Nutrient Value $/acre	Olsen HCO3-P Test ppm	Organic Carbon:Nitrogen Ratio	Organic:Inorganic N	Organic Matter %LOI	Soil pH	Potassium ppm	Sodium ppm	Soil Health Calculation	Soluble Salt Conductivity mmho/cm	Sulfate ppm	Traditional N SoilTest lbs/acre	Woodruff Buffer Test
A3	0-60 cm	count	132	132	132	132	132	132	132	132	132	132	132	132	132	132	132	132	132	132	132	132	132	132	132	132	132	132	132	132	132	132	132	132	132	132	132	132	132	132	132	132	132	132	132	132	132	132	132
A3	0-60 cm	mean	0.531614	66.0227	40.25	54.7432	100.63	1433	48.4818	1.77273	3.28409	7.49091	2.66364	189.614	562.591	0.741136	160.295	65.8636	16.0341	33.4773	17.7727	7.12727	0.857955	4.31591	36.8977	1.65455	6.84318	43.7727	54.7432	71.2591	19.3636	42.8159	146.977	20.2386	27.402	2.69773	94.4027	21.3864	21.1682	0.793182	1.59318	6.12045	69.7727	11.3409	6.45614	0.105227	7.94545	11.9295	6.91591
A3	0-60 cm	std	0.322396	11.2137	5.49715	10.0655	22.427	127.755	16.7625	0.207177	0.865349	1.44039	0.536354	33.4033	88.6526	0.0484831	18.5977	5.86329	3.89097	4.55746	3.62475	0.774113	0.126423	0.988856	8.88495	0.928543	1.30958	9.66586	10.0655	11.1043	9.23011	7.10162	23.5963	3.30511	4.54582	1.28274	12.333	3.61679	4.89584	0.281	0.0753548	0.338776	9.1473	3.30124	1.67686	0.0275311	1.90777	6.6776	0.126509
A3	0-60 cm	min	0.118	45	31.9	36.9	52.3	1138	17.7	1.36	1.4	4.8	1.7	147	256	0.67	129	50	4	27	14	5.9	0.63	2.7	17.1	0.3	3.6	23	36.9	45.6	10	26.7	120	14.2	17.09	1.4	71.72	12.8	13.1	0.3	1.4	5.3	56	7	3.06	0.04	5.4	2.1	6.5
A3	0-60 cm	0.25	0.297	57	37.8	47.85	84.675	1357.5	38.35	1.6175	2.575	6.575	2.275	166	506	0.7075	150.75	63	12.875	31.75	16	6.6	0.7675	3.675	30.075	1.075	5.8	37	47.85	63.475	13.75	38.975	134.5	17.825	24.9325	1.875	86.1775	18.8	17.45	0.6	1.575	5.875	63.75	9.75	5.2175	0.09	6.7	7.575	6.9
A3	0-60 cm	0.5	0.5	65.5	39.65	53	98.15	1435.5	44.95	1.765	3.5	7.15	2.55	187.5	561	0.735	159	65	16.2	33	17	6.9	0.865	4.2	36.4	1.4	6.85	42.5	53	71.3	17	43.3	143	20.3	27.71	2.35	94.795	21.15	20.65	0.8	1.6	6.15	68	11	6.42	0.1	7.4	10.15	6.9
A3	0-60 cm	0.75	0.7145	76	42.325	61.7	114	1496.75	55	1.86	3.85	8.25	3.1	204.5	619.5	0.76	170.25	70	18.225	35	18	7.625	0.955	4.7	43.325	2.025	7.725	49.5	61.7	77.375	22	47.8	152.25	23	30.6025	3.025	102.233	24.4	23.55	1	1.6	6.4	74	12	7.4325	0.1225	8.725	14.675	7
A3	0-60 cm	max	1.837	88	65.3	80.3	145.3	1710	109	2.41	4.9	11.6	3.9	363	733	0.89	236	81	24.9	54	39	9.5	1.14	6.9	55.7	4.2	10.1	63	80.3	100.7	47	58	273	28.6	37.1	6.5	119.48	28.3	34.8	1.6	1.8	6.7	99	28	10.99	0.17	14.4	30.2	7.2
A3	90-150 cm	count	85	85	85	85	85	85	85	85	85	85	85	85	85	85	85	85	85	85	85	85	85	85	85	85	85	85	85	85	85	85	85	85	85	85	85	85	85	85	85	85	85	85	85	85	85	85	85
A3	90-150 cm	mean	0.100494	42.6353	60.4141	64.2518	49.1529	1609.88	12.5565	1.86835	1.49882	4.75882	3.70353	341.424	252.824	0.909529	213.024	72.3765	5.31647	50.3412	39.0706	11.7	0.57	4.50941	18.2988	0.811765	3.62	21.9529	64.2518	80.76	15.1176	55.5141	351.082	29.2976	35.5316	1.4	90.5	16.1835	29.3906	0.344706	1.36706	4.67059	122.094	38	2.25765	0.128706	19.3847	8.72824	6.05412
A3	90-150 cm	std	0.087408	8.44287	5.51205	8.43527	13.4784	132.811	3.04332	0.328194	0.361378	0.85151	0.572265	34.1702	24.8487	0.0480056	31.0142	9.32735	0.919219	4.55013	10.603	2.20692	0.0766408	0.682367	5.38701	0.371744	0.851581	6.00973	8.43527	18.1739	4.84869	6.95823	52.3323	4.9631	4.45749	0.454344	7.96554	4.07775	5.76452	0.101777	0.0904858	0.103307	10.3471	13.9719	0.413912	0.0299916	5.41401	4.00561	0.16515
A3	90-150 cm	min	0.007	28	50.1	51.7	19.6	1375	7.8	1.12	0.7	3	2.6	293	216	0.81	146	56	3.7	42	24	8.1	0.44	3.4	6.7	0.3	1.8	9	51.7	41.3	7	44.1	254	19.1	28.23	0.6	68.35	8.3	18.7	0.2	1.2	4.4	106	21	1.58	0.09	9.3	3.2	5.7
A3	90-150 cm	0.25	0.031	36	56.7	58	41.2	1491	9.4	1.66	1.2	4.3	3.2	314	234	0.88	202	66	4.7	47	32	10.4	0.52	4.1	14.7	0.6	3	18	58	71	13	49.9	310	25	31.94	1.2	87.06	12.8	24.8	0.3	1.3	4.6	114	27	1.9	0.11	16.1	6	5.9
A3	90-150 cm	0.5	0.074	42	58.9	62.2	54.1	1606	12.9	1.82	1.5	4.8	3.6	336	253	0.91	220	73	5.2	49	37	11.2	0.58	4.4	19.5	0.7	3.7	24	62.2	80.5	14	55.4	360	29.9	35.46	1.3	92.08	16.3	28.7	0.3	1.4	4.7	121	36	2.37	0.13	18.2	7.7	6.1
A3	90-150 cm	0.75	0.155	47	63.9	71.8	57.8	1701	14.6	2.1	1.8	5.2	4.1	357	268	0.94	231	79	5.8	53	45	12.9	0.61	5.1	21.8	1	4.2	26	71.8	96.4	17	59.8	387	32.6	38.29	1.6	94.63	19.5	33.8	0.4	1.4	4.7	126	44	2.55	0.14	21.5	10.4	6.2
A3	90-150 cm	max	0.357	62	72.8	83.4	72.5	1846	20	2.72	2	6.6	4.9	430	343	1.05	268	93	7.9	61	73	17.5	0.77	5.9	27	1.8	5.5	32	83.4	111.7	29	70.4	442	44	45.06	2.7	107.87	24.7	39.9	0.6	1.7	4.9	152	82	3.08	0.22	34.5	19.2	6.3
D5	0-60 cm	count	106	106	106	106	106	106	106	106	106	106	106	106	106	106	106	106	106	106	106	106	106	106	106	106	106	106	106	106	106	106	106	106	106	106	106	106	106	106	106	106	106	106	106	106	106	106	106
D5	0-60 cm	mean	0.647604	56.1887	31.0623	57.4745	32.8179	1241.44	33.1302	2.00387	3.01981	7.61132	3.01604	179.981	402.915	0.838585	136.038	46.8208	9.75283	25.8774	18.3302	5.73962	0.537264	4.9566	11.4387	1.94623	2.81981	14.3113	57.4745	74.7849	21.8679	43.3679	122.349	21.1953	27.7595	3.01321	65.1111	9.87736	19.8132	0.64717	1.44623	5.36604	83.5472	16.7736	4.73981	0.10066	7.66604	14.0953	6.74623
D5	0-60 cm	std	0.564844	10.0372	4.49782	11.5302	8.6348	119.56	7.73977	0.365181	0.938938	1.58146	0.822092	26.2228	69.6236	0.0983622	21.7435	5.83878	1.54453	3.83891	4.3572	0.637955	0.0992499	1.35885	3.22725	0.906608	1.26419	3.79313	11.5302	21.0152	9.46379	8.00624	31.417	3.91562	5.12244	1.30238	8.9356	2.12335	4.96078	0.287587	0.0937825	0.325982	24.7956	6.27965	0.89744	0.0299609	1.56515	6.59082	0.187299
D5	0-60 cm	min	0.118	19	24.5	36.6	19.3	910	6.3	1.27	0.9	4.7	1.8	144	220	0.71	88	32	3.3	20	15	4.6	0.44	2.8	7	0.6	0.1	8	36.6	33.3	9	28.8	83	14.9	18.44	1.2	47.12	7.1	11	0.2	1.2	4.7	54	10	1.98	0.05	5.4	4.7	6.3
D5	0-60 cm	0.25	0.31	50	27.9	49.725	25.95	1171	30.1	1.75	2.3	6.6	2.3	161	350	0.7525	119.25	45	8.7	23	16.25	5.225	0.47	4.3	8.275	1.325	2	11.25	49.725	58	17	37.125	110.25	17.775	23.7675	2.3	58.7825	7.925	15.65	0.4	1.4	5.1	60	13	4.35	0.0725	6.625	9.725	6.7
D5	0-60 cm	0.5	0.555	57	30	54.6	32.2	1265	34.4	1.98	2.9	7.3	3	173	404	0.83	132	46	9.6	25	17	5.8	0.51	4.6	11	1.7	3	14	54.6	74.4	19	41.4	112	21.3	26.49	2.6	64.28	9.7	19.6	0.6	1.4	5.4	81	16	4.95	0.1	7.5	12.1	6.8
D5	0-60 cm	0.75	0.86325	62.5	33.3	62.075	37.5	1339	37.8	2.2275	3.675	8.575	3.475	194	465.5	0.8925	155.75	48	10.95	28	18	6.1	0.54	5.55	13.575	2.2	3.8	16	62.075	90.625	24	48.625	121	24.175	31.13	3.4	69.75	11	24.275	0.8	1.5	5.675	103	18	5.37	0.12	8.5	15.9	6.9
D5	0-60 cm	max	3.394	83	52	89.3	55.5	1440	49.1	2.82	5.7	11.5	5.7	274	536	1.11	178	70	12.8	43	44	8.1	0.87	10	19.3	4.6	4.8	24	89.3	120	52	60.6	336	32.2	38.77	7.3	87.52	16.3	28.5	1.7	1.6	5.8	137	47	6.42	0.16	16.7	33.1	7
D5	90-150 cm	count	63	63	63	63	63	63	63	63	63	63	63	63	63	63	63	63	63	63	63	63	63	63	63	63	63	63	63	63	63	63	63	63	63	63	63	63	63	63	63	63	63	63	63	63	63	63	63
D5	90-150 cm	mean	0.102254	33.2381	56.9032	75.3714	51.1937	1569.97	11.0905	1.50794	1.54762	6.02698	3.36825	315.492	237.444	0.852698	162.968	69.619	3.81905	47.381	61.3651	8.6873	0.525397	5.4873	19.7492	2.1746	2.74921	22.4603	75.3714	55.6143	35.3651	52.5746	341.397	23.1698	33.6465	3.2746	96.6563	16.7794	23.5921	0.290476	1.20952	4.77937	141.81	70.4921	1.92794	0.151429	14.2968	22.8016	6.36349
D5	90-150 cm	std	0.0905015	7.47839	3.78609	15.9627	18.1784	118.136	2.66565	0.323993	0.570189	1.66716	0.621607	29.5623	18.9913	0.0478643	30.2249	5.73171	0.629607	3.22004	15.2192	1.6305	0.0695336	1.30501	7.13722	1.36263	1.24743	8.00771	15.9627	23.9739	19.9752	9.14117	31.9685	5.03884	5.84588	1.85002	13.3913	5.80801	7.30495	0.116001	0.107335	0.139306	26.0247	18.7684	0.364538	0.0317174	3.31112	13.9513	0.10519
D5	90-150 cm	min	0.007	22	48	50	26.1	1370	5.5	1.07	0.7	2.9	1.9	259	198	0.75	120	60	2.4	40	37	5	0.43	3.6	10.6	0.4	0.3	11	50	31.6	6	29.2	293	13.6	18.69	0.6	76.63	10.7	10.5	0.1	1.1	4.6	109	42	1.5	0.09	6.2	4.6	6.1
D5	90-150 cm	0.25	0.039	29	54.8	66.1	33.9	1504.5	9.5	1.26	1.1	4.95	3	296	224.5	0.83	142.5	66	3.5	46	51	7.5	0.47	4.8	13.4	1.25	1.9	15	66.1	39.6	22.5	47.85	322	19.5	30.625	2.05	88.045	12.15	16.9	0.2	1.1	4.7	117	55.5	1.7	0.13	11.7	13.35	6.3
D5	90-150 cm	0.5	0.069	34	57.6	74	47.6	1546	10.4	1.49	1.3	5.8	3.3	319	238	0.85	162	69	3.7	48	59	8.5	0.51	5.3	18	1.9	2.9	21	74	48.6	30	51.5	336	22.3	32.93	2.8	94.54	15.6	25.3	0.3	1.2	4.8	135	68	1.86	0.15	13.9	21	6.4
D5	90-150 cm	0.75	0.1425	35	59.2	80.4	63.9	1606	11.6	1.65	2	6.7	3.7	325.5	254	0.88	174	72	4.1	49	71	10.1	0.56	5.9	24.6	2.5	3.55	28	80.4	61.15	42	57.2	356.5	27.5	36.59	3.9	102.3	19.2	29.15	0.4	1.3	4.8	165	84	1.99	0.17	17.2	27.15	6.4
D5	90-150 cm	max	0.364	61	64.3	138	103.4	2051	18.2	2.87	3.2	12.2	5.2	378	284	0.94	278	84	4.9	54	107	12	0.72	10.7	43.1	5.7	5.1	45	138	164.2	100	79.1	465	33.2	50.63	9.3	158.42	36.9	37.5	0.5	1.6	5.3	195	139	3.21	0.23	20.5	61.6	6.6
[truncated: 1 more columns]

## Sheet: kruskall-wallis stats
Soil Property	Kruskal-Wallis H	p-value
root_mass_g	228.356	1.36e-51
soi_h2o_total_organic_c	206.568	7.7e-47
soil_available_k	260.485	1.35e-58
soil_available_n	97.1379	6.47e-23
soil_available_p	15.0708	0.000104
soil_calcium_ppm_ca	164.529	1.16e-37
soil_co2c	258.82	3.1e-58
soil_composition_order	380.809	8.29e-85
soil_copper_ppm_cu	22.2829	2.35e-06
soil_h2o_organic_n	222.507	2.57e-50
soil_h2o_total_n	160.679	8.04e-37
soil_h3a_ammonium	98.6626	2.99e-23
soil_h3a_icap_aluminum	261.953	6.44e-59
soil_h3a_icap_calcium	260.094	1.64e-58
soil_h3a_icap_copper	128.043	1.1e-29
soil_h3a_icap_iron	96.6216	8.39e-23
soil_h3a_icap_magnesium	109.841	1.06e-25
soil_h3a_icap_manganese	259.501	2.2e-58
soil_h3a_icap_potassium	260.974	1.05e-58
soil_h3a_icap_sodium	264.706	1.62e-59
soil_h3a_icap_sulfur	216.147	6.26e-49
soil_h3a_icap_zinc	54.77	1.35e-13
soil_h3a_inorganic_nitrogen	12.0112	0.000529
soil_h3a_inorganic_phosphorus	9.70103	0.00184
soil_h3a_nitrate	35.1786	3.01e-09
soil_h3a_organic_phosphorus	57.5301	3.33e-14
soil_h3a_total_phosphorus	14.1882	0.000165
soil_haney_test_n	97.1379	6.47e-23
soil_iron_ppm_fe	1.94143	0.164
soil_lbs_n_a	0.00796749	0.929
soil_lbs_n_difference	133.521	6.96e-31
soil_magnesium_ppm_mg	270.316	9.68e-61
soil_manganese_ppm_mn	100.55	1.15e-23
soil_n_savings	133.285	7.83e-31
soil_nitrate_n_ppm_n	47.8965	4.49e-12
soil_nutrient_value	39.0717	4.09e-10
soil_olsen_p_ppm_p	0.0941476	0.759
soil_organic_c_to_n_ratio	80.119	3.53e-19
soil_organic_n_release	222.436	2.66e-50
soil_organic_n_reserve	30.5376	3.27e-08
soil_organic_n_to_inorganicn_ratio	200.205	1.88e-45
soil_organicmatter	183.89	6.86e-42
soil_percent_mac	236.61	2.16e-53
soil_ph_1v1	252.871	6.15e-57
soil_potassium_ppm_k	241.285	2.06e-54
soil_sodium_ppm_na	261.14	9.68e-59
soil_soil_health_calculation	263.556	2.88e-59
soil_soluble_salt_1v1	90.4372	1.91e-21
soil_sulfate_s_ppm_s	247.781	7.91e-56
soil_traditional_n	0.370287	0.543
soil_wdrfbuffer	262.98	3.85e-59
soil_zinc_ppm_zn	132.61	1.1e-30

## Sheet: kruskall-wallis stats by field
Field	Soil Property	Kruskal-Wallis Statistic	P-value
D5	Root Mass g	100.01	1.51643e-23
D5	Total WEOC ppm	94.9959	1.90784e-22
D5	Plant Available K ppm	117.413	2.33051e-27
D5	Plant Available N ppm	56.5686	5.42717e-14
D5	Plant Available P ppm	47.2808	6.15116e-12
D5	Calcium ppm	114.21	1.17193e-26
D5	CO2-C ppm	105.059	1.18568e-24
D5	Copper ppm	64.2554	1.0929e-15
D5	Total Organic Nitrogen ppm	80.5602	2.81979e-19
D5	Total Nitrogen ppm	37.841	7.67514e-10
D5	Ammonium ppm H3A	12.4728	0.00041291
D5	Aluminum ppm (H3A)	117.42	2.32332e-27
D5	Calcium ppm (H3A)	113.982	1.31481e-26
D5	Copper ppm (H3A)	3.78988	0.0515635
D5	Iron ppm (H3A)	36.3743	1.62835e-09
D5	Magnesium ppm (H3A)	108.17	2.46744e-25
D5	Manganese ppm (H3A)	114.324	1.10673e-26
D5	Potassium H3A	117.926	1.79984e-27
D5	Sodium ppm (H3A)	118.189	1.57642e-27
D5	Sulfur ppm (H3A)	100.809	1.01304e-23
D5	Zinc ppm (H3A)	0.00166061	0.967495
D5	Nitrate & Ammonium ppm H3A	11.3489	0.00075494
D5	Inorganic P ppm H3A	63.8924	1.31401e-15
D5	Nitrate ppm H3A	0.634425	0.425737
D5	Organic P ppm H3A	0.265862	0.606122
D5	Total P ppm H3A	47.211	6.37427e-12
D5	Haney Test Available N lbs/acre	56.5686	5.42717e-14
D5	Iron ppm	39.9859	2.55808e-10
D5	Plant Available N lbs/acre	30.0425	4.22691e-08
D5	Haney-Traditional Difference lbs N	38.7795	4.74497e-10
D5	Magnesium ppm	115.748	5.39582e-27
D5	Manganese ppm	6.7443	0.00940475
D5	N $ Savings Per Acre	39.0178	4.19961e-10
D5	Nitrate ppm	0.505673	0.477018
D5	Nutrient Value $/acre	111.68	4.19938e-26
D5	Olsen HCO3-P Test ppm	83.8	5.4746e-20
D5	Organic Carbon:Nitrogen Ratio	12.8568	0.00033625
D5	Organic:Inorganic N	77.0986	1.6263e-18
D5	Organic Matter %LOI	94.6833	2.23421e-22
D5	Soil pH	89.1883	3.58973e-21
D5	Potassium ppm	96.0967	1.09407e-22
D5	Sodium ppm	117.489	2.24329e-27
D5	Soil Health Calculation	113.367	1.79324e-26
D5	Soluble Salt Conductivity mmho/cm	68.8216	1.07788e-16
D5	Sulfate ppm	102.003	5.54401e-24
D5	Traditional N SoilTest lbs/acre	21.7926	3.03763e-06
D5	Woodruff Buffer Test	88.9421	4.06545e-21
D5	Zinc ppm	10.7992	0.00101544
A3	Root Mass g	127.257	1.63239e-29
A3	Total WEOC ppm	126.439	2.46411e-29
A3	Plant Available K ppm	143.734	4.06161e-33
A3	Plant Available N ppm	44.6955	2.30187e-11
A3	Plant Available P ppm	144.358	2.96726e-33
A3	Calcium ppm	63.7576	1.40713e-15
A3	CO2-C ppm	154.106	2.19589e-35
A3	Copper ppm	5.35078	0.020713
A3	Total Organic Nitrogen ppm	139.72	3.06465e-32
A3	Total Nitrogen ppm	132.276	1.30176e-30
A3	Ammonium ppm H3A	98.8845	2.6767e-23
A3	Aluminum ppm (H3A)	144.115	3.35228e-33
A3	Calcium ppm (H3A)	149.199	2.59489e-34
A3	Copper ppm (H3A)	147.789	5.27463e-34
A3	Iron ppm (H3A)	96.5719	8.60592e-23
A3	Magnesium ppm (H3A)	26.0166	3.38494e-07
A3	Manganese ppm (H3A)	141.55	1.21979e-32
A3	Potassium H3A	144.016	3.52378e-33
A3	Sodium ppm (H3A)	148.421	3.83777e-34
A3	Sulfur ppm (H3A)	149.427	2.31284e-34
A3	Zinc ppm (H3A)	143.499	4.57115e-33
A3	Nitrate & Ammonium ppm H3A	6.0981	0.0135327
A3	Inorganic P ppm H3A	137.582	8.99673e-32
A3	Nitrate ppm H3A	73.2651	1.13355e-17
A3	Organic P ppm H3A	145.143	1.99859e-33
A3	Total P ppm H3A	142.905	6.16746e-33
A3	Haney Test Available N lbs/acre	44.6955	2.30187e-11
A3	Iron ppm	23.859	1.03655e-06
A3	Plant Available N lbs/acre	12.357	0.00043934
A3	Haney-Traditional Difference lbs N	99.2399	2.23694e-23
A3	Magnesium ppm	153.308	3.27987e-35
A3	Manganese ppm	118.143	1.61291e-27
A3	N $ Savings Per Acre	99.2289	2.24935e-23
A3	Nitrate ppm	101.924	5.77047e-24
A3	Nutrient Value $/acre	6.21009	0.0127024
A3	Olsen HCO3-P Test ppm	67.1033	2.57641e-16
A3	Organic Carbon:Nitrogen Ratio	80.4394	2.99757e-19
A3	Organic:Inorganic N	130.554	3.09929e-30
A3	Organic Matter %LOI	137.93	7.54785e-32
A3	Soil pH	156.366	7.04161e-36
A3	Potassium ppm	154.569	1.73906e-35
A3	Sodium ppm	151.679	7.44856e-35
A3	Soil Health Calculation	154.104	2.19809e-35
A3	Soluble Salt Conductivity mmho/cm	27.7024	1.4149e-07
A3	Sulfate ppm	148.891	3.03001e-34
A3	Traditional N SoilTest lbs/acre	16.9816	3.7743e-05
A3	Woodruff Buffer Test	160.467	8.94676e-37
A3	Zinc ppm	151.993	6.35869e-35
