# Supplementary material for: Soil depth determines the microbial communities in Sorghum bicolor fields within a uniform regional environment
Source: Microbiol Spectr. 2025 Apr 16;13(6):e02928-24. doi: 10.1128/spectrum.02928-24 (PMC12131775; doi:10.1128/spectrum.02928-24)
Supplement: Table S4 — Core and dominant microbial taxa across soil depths. [file spectrum.02928-24-s0005.xlsx]

## Sheet: 50% Dominant all depths level 5
Table S4: Core and dominant microbial taxa across soil depths
Feature ID	0.02	0.09	0.25	0.5	0.75	0.91	0.98
k__Bacteria;p__Chloroflexi;c__Ktedonobacteria;o__Thermogemmatisporales;f__Thermogemmatisporaceae	0	0	1	76	224	347.96	511.48
k__Bacteria;p__Acidobacteria;c__Acidobacteriia;o__Acidobacteriales;f__Koribacteraceae	0	7	19	51	89	129.92	162.76
k__Bacteria;p__Acidobacteria;c__Acidobacteria-6;o__iii1-15;f__	0.12	3	14	40	69	97	118.76
k__Bacteria;p__Actinobacteria;c__Thermoleophilia;o__Gaiellales;f__Gaiellaceae	6.24	17	26	37	52	71	100.88
k__Bacteria;p__Verrucomicrobia;c__[Spartobacteria];o__[Chthoniobacterales];f__[Chthoniobacteraceae]	0	4	17	33	54	87	132.76
k__Bacteria;p__Proteobacteria;c__Alphaproteobacteria;o__Rhodospirillales;f__Rhodospirillaceae	7	12	19	27	39	49.96	64.88
k__Archaea;p__Crenarchaeota;c__Thaumarchaeota;o__Nitrososphaerales;f__Nitrososphaeraceae	2	5	12	27	48	75.96	125.28
k__Bacteria;p__AD3;c__ABS-6;o__;f__	0	0	0	25	117	225.92	360.76
k__Bacteria;p__Proteobacteria;c__Deltaproteobacteria;o__Syntrophobacterales;f__Syntrophobacteraceae	0	6	15	25	36	50	58.88
k__Bacteria;p__Proteobacteria;c__Alphaproteobacteria;o__Rhizobiales;f__Hyphomicrobiaceae	1	6	14	24	36	50	62
k__Bacteria;p__Acidobacteria;c__[Chloracidobacteria];o__RB41;f__	0	1	6	20	39	62.96	90.88
k__Bacteria;p__Gemmatimonadetes;c__Gemm-1;o__;f__	1	4	8	15	28	47.96	64.76
k__Bacteria;p__Actinobacteria;c__Actinobacteria;o__Actinomycetales;f__	0	0	2	12	29	56.96	98.52
k__Bacteria;p__Planctomycetes;c__Planctomycetia;o__Gemmatales;f__Gemmataceae	0	0	2	12	24	33	42.88
k__Bacteria;p__Acidobacteria;c__Solibacteres;o__Solibacterales;f__Solibacteraceae	0	2	6	11	17	27	41.88
k__Bacteria;p__Acidobacteria;c__TM1;o__;f__	0	0	0	11	49	97	149.76
k__Bacteria;p__Acidobacteria;c__DA052;o__Ellin6513;f__	0	0	0	10	36	58	91.88
k__Bacteria;p__Proteobacteria;c__Alphaproteobacteria;o__Rhizobiales;f__Bradyrhizobiaceae	0	1	3	10	27	47	64
k__Bacteria;p__Bacteroidetes;c__[Saprospirae];o__[Saprospirales];f__Chitinophagaceae	0	0	2	9	22	60.96	113.88
k__Bacteria;p__Chloroflexi;c__Ellin6529;o__;f__	0	0	3	9	17	31	45
k__Bacteria;p__Actinobacteria;c__Actinobacteria;o__Actinomycetales;f__Streptomycetaceae	0	3	5	9	14	20	41.88
k__Bacteria;p__Actinobacteria;c__Thermoleophilia;o__Solirubrobacterales;f__	0	2	4	9	15	25	57.52
k__Bacteria;p__Firmicutes;c__Bacilli;o__Bacillales;__	0	0	2	8	19	37	92.88
k__Bacteria;p__Actinobacteria;c__Actinobacteria;o__Actinomycetales;f__Micrococcaceae	0	0.04	2	7	16	39.96	105.88
k__Bacteria;p__Acidobacteria;c__Solibacteres;o__Solibacterales;f__	0	1	3	7	12	18	26.88
k__Bacteria;p__Planctomycetes;c__Planctomycetia;o__Gemmatales;f__Isosphaeraceae	0	0	3	7	12	18.96	29.76
k__Bacteria;p__Actinobacteria;c__MB-A2-108;o__0319-7L14;f__	0	0	2	7	16	28	37
k__Bacteria;p__Nitrospirae;c__Nitrospira;o__Nitrospirales;f__0319-6A21	0	0	1	7	25	44	64.64
k__Bacteria;p__Firmicutes;c__Bacilli;o__Bacillales;f__Bacillaceae	0	0	2	7	17	26	41
k__Bacteria;p__Nitrospirae;c__Nitrospira;o__Nitrospirales;f__Nitrospiraceae	0	0	2	6	13	22	29
k__Bacteria;p__Chloroflexi;c__TK10;o__B07_WMSP1;f__	0	1	2	6	14	33	70.88
k__Bacteria;p__Proteobacteria;c__Gammaproteobacteria;o__Xanthomonadales;f__Sinobacteraceae	0	0	2	6	14	24	43.88
k__Bacteria;p__Planctomycetes;c__Phycisphaerae;o__WD2101;f__	0	0	2	6	21	58.96	99.64
k__Bacteria;p__Armatimonadetes;c__0319-6E2;o__;f__	0	1	3	6	10	15	23
k__Bacteria;p__Proteobacteria;c__Deltaproteobacteria;o__Myxococcales;f__	0	0	2	5	11	20.96	51.76
k__Bacteria;p__Proteobacteria;c__Gammaproteobacteria;o__Xanthomonadales;f__Xanthomonadaceae	0	0	2	5	11	22	41.88
k__Bacteria;p__Proteobacteria;c__Betaproteobacteria;o__SC-I-84;f__	0	0	1	5	11	20	31.88
k__Bacteria;p__Proteobacteria;c__Betaproteobacteria;o__Burkholderiales;f__Comamonadaceae	0	0	1	5	10	16	31
k__Bacteria;p__Planctomycetes;c__Planctomycetia;o__Pirellulales;f__Pirellulaceae	0	0	1	4	9	16	22.88
k__Bacteria;p__Proteobacteria;c__Alphaproteobacteria;o__Sphingomonadales;f__Sphingomonadaceae	0	0	1	4	11	24.96	41.76
k__Bacteria;__;__;__;__	0	1	2	4	7	12	26.76
k__Bacteria;p__Firmicutes;c__Bacilli;o__Bacillales;f__Paenibacillaceae	0	0	0	4	7	12	26.88
k__Bacteria;p__Proteobacteria;c__Betaproteobacteria;o__MND1;f__	0	0	0	4	12	22	29.88
k__Bacteria;p__Actinobacteria;c__Thermoleophilia;o__Solirubrobacterales;f__Conexibacteraceae	0	0	1	4	7	9.96	12
k__Bacteria;p__GAL15;c__;o__;f__	0	0	0	4	13	21	29
k__Bacteria;p__Gemmatimonadetes;c__Gemmatimonadetes;o__;f__	0	0	1	4	12	19	31.76
k__Bacteria;p__Actinobacteria;c__Acidimicrobiia;o__Acidimicrobiales;f__	0	0	2	4	7	9.96	13
k__Bacteria;p__Actinobacteria;c__Actinobacteria;o__Actinomycetales;f__Micromonosporaceae	0	0	1	3	10	31	52.88
k__Bacteria;p__Actinobacteria;c__Actinobacteria;o__Actinomycetales;f__Nocardioidaceae	0	0	0	3	8	17	35.88
k__Bacteria;p__Chloroflexi;c__Ktedonobacteria;o__Ktedonobacterales;f__Ktedonobacteraceae	0	0	0	3	7	13.96	21
k__Bacteria;p__Proteobacteria;c__Betaproteobacteria;o__Burkholderiales;f__Oxalobacteraceae	0	0	1	3	8	17	33.88
k__Bacteria;p__Verrucomicrobia;c__[Pedosphaerae];o__[Pedosphaerales];f__	0	0	0	3	10	16	22
k__Bacteria;p__Acidobacteria;c__iii1-8;o__DS-18;f__	0	0	1	3	7	12.96	31
k__Bacteria;p__Verrucomicrobia;c__[Pedosphaerae];o__[Pedosphaerales];f__Ellin515	0	0	0	3	6	9	11.88
k__Bacteria;p__Proteobacteria;c__Betaproteobacteria;o__;f__	0	0	0	3	7	15	22
k__Bacteria;p__Actinobacteria;c__Actinobacteria;o__Actinomycetales;f__Thermomonosporaceae	0	0	0	2	4	6	13.76
k__Bacteria;p__Acidobacteria;c__[Chloracidobacteria];o__11-24;f__	0	0	0	2	5	10	17.64
k__Bacteria;p__Actinobacteria;c__Actinobacteria;o__Actinomycetales;f__Pseudonocardiaceae	0	0	0	2	5	9	15
k__Bacteria;p__Proteobacteria;c__Alphaproteobacteria;o__Rhodospirillales;f__Acetobacteraceae	0	0	1	2	5	8	16
k__Bacteria;p__Gemmatimonadetes;c__Gemmatimonadetes;o__N1423WL;f__	0	0	0	2	6	11	21.76
k__Bacteria;p__Proteobacteria;c__Betaproteobacteria;o__Burkholderiales;f__Burkholderiaceae	0	0	0	2	5	11.96	56.76
k__Bacteria;p__Proteobacteria;c__Deltaproteobacteria;o__Myxococcales;f__Haliangiaceae	0	0	0	2	5	9	15.88
k__Bacteria;p__Planctomycetes;c__Planctomycetia;o__Planctomycetales;f__Planctomycetaceae	0	0	0	2	3	6	9.88
k__Bacteria;p__Actinobacteria;c__Acidimicrobiia;o__Acidimicrobiales;f__EB1017	0	0	0	2	4	7	11
k__Bacteria;p__Proteobacteria;__;__;__	0	0	0	2	5	9	13.88
k__Bacteria;p__Chloroflexi;c__S085;o__;f__	0	0	0	2	5	9	13
k__Bacteria;p__Proteobacteria;c__Alphaproteobacteria;o__Ellin329;f__	0	0	0	2	4	10	18.88
k__Bacteria;p__Proteobacteria;c__Alphaproteobacteria;o__Rhizobiales;__	0	0	0	2	4	10	16
k__Bacteria;p__Proteobacteria;c__Betaproteobacteria;o__Ellin6067;f__	0	0	0	2	5	9	15.88
k__Bacteria;p__Proteobacteria;c__Gammaproteobacteria;o__Legionellales;f__Coxiellaceae	0	0	0	1	2	3.96	6
k__Bacteria;p__Chloroflexi;c__Ktedonobacteria;o__TK10;f__	0	0	0	1	5	11	18
k__Bacteria;p__Acidobacteria;c__Sva0725;o__Sva0725;f__	0	0	0	1	4	9	21
k__Bacteria;p__Proteobacteria;c__Deltaproteobacteria;o__Myxococcales;__	0	0	0	1	4	13	30.88
k__Bacteria;p__WPS-2;c__;o__;f__	0	0	0	1	7	14	23.76
k__Bacteria;p__Chloroflexi;c__Ktedonobacteria;o__JG30-KF-AS9;f__	0	0	0	1	4	8	16
k__Bacteria;p__Proteobacteria;c__Alphaproteobacteria;o__Caulobacterales;f__Caulobacteraceae	0	0	0	1	2	4	7
k__Bacteria;p__Chloroflexi;__;__;__	0	0	0	1	4	10.96	16
k__Bacteria;p__Chloroflexi;c__TK10;o__B07_WMSP1;f__FFCH4570	0	0	0	1	2	4	7.88
k__Bacteria;p__Actinobacteria;c__Thermoleophilia;o__Gaiellales;f__	0	0	0	1	2	5	8
k__Bacteria;p__Acidobacteria;c__Acidobacteriia;o__Acidobacteriales;f__Acidobacteriaceae	0	0	0	1	4	10.96	21
k__Bacteria;p__Firmicutes;c__Bacilli;o__Bacillales;f__Planococcaceae	0	0	0	1	3	9	24.88
k__Archaea;p__Crenarchaeota;c__Thaumarchaeota;o__Cenarchaeales;f__SAGMA-X	0	0	0	1	4	10	24.88
k__Bacteria;p__Proteobacteria;c__Alphaproteobacteria;o__Rhizobiales;f__	0	0	0	1	4	9	14
k__Bacteria;p__Actinobacteria;c__MB-A2-108;o__;f__	0	0	0	1	2	5	9
k__Bacteria;p__Chloroflexi;c__Ktedonobacteria;o__B12-WMSP1;f__	0	0	0	1	8	21.96	40
k__Bacteria;p__Armatimonadetes;c__Chthonomonadetes;o__SJA-22;f__	0	0	0	1	2	3	5
k__Bacteria;p__Proteobacteria;c__Deltaproteobacteria;o__Myxococcales;f__Myxococcaceae	0	0	0	1	3	5	9
k__Bacteria;p__Actinobacteria;c__Actinobacteria;o__Actinomycetales;f__Intrasporangiaceae	0	0	0	1	3	7.96	14
k__Bacteria;p__Acidobacteria;c__Acidobacteria-6;o__iii1-15;f__mb2424	0	0	0	1	5	10	22.88
k__Bacteria;p__Acidobacteria;c__Acidobacteria-5;o__;f__	0	0	0	1	3	7	10
k__Bacteria;p__Actinobacteria;c__Actinobacteria;o__Actinomycetales;f__Geodermatophilaceae	0	0	0	1	4	11	20
k__Bacteria;p__Chloroflexi;c__C0119;o__;f__	0	0	0	1	3	5	9
k__Bacteria;p__Acidobacteria;c__Acidobacteria-6;o__iii1-15;f__RB40	0	0	0	1	4	10	15.88
k__Bacteria;p__WS3;c__PRR-12;o__Sediment-1;f__	0	0	0	1	5	15	25.76
k__Bacteria;p__Proteobacteria;c__Zetaproteobacteria;o__Mariprofundales;f__Mariprofundaceae	0	0	0	1	3	8	11
k__Bacteria;p__Acidobacteria;c__Acidobacteria-6;o__CCU21;f__	0	0	0	1	5	10.96	16.88
k__Bacteria;p__Proteobacteria;c__Alphaproteobacteria;o__Rhizobiales;f__Phyllobacteriaceae	0	0	0	1	3	6	8
k__Bacteria;p__Bacteroidetes;c__Cytophagia;o__Cytophagales;f__Cytophagaceae	0	0	0	1	3	9.96	23
k__Bacteria;p__Actinobacteria;c__Actinobacteria;o__Actinomycetales;__	0	0	0	1	3	8	20
k__Bacteria;p__Actinobacteria;c__Actinobacteria;o__Actinomycetales;f__Mycobacteriaceae	0	0	0	1	3	6	9.88
k__Bacteria;p__Actinobacteria;c__Thermoleophilia;o__Solirubrobacterales;f__Solirubrobacteraceae	0	0	0	1	5	12	20.88
k__Bacteria;p__Acidobacteria;c__iii1-8;o__32-20;f__	0	0	0	1	4	7	10
k__Bacteria;p__AD3;c__JG37-AG-4;o__;f__	0	0	0	1	7	18.96	35.88
k__Bacteria;p__Gemmatimonadetes;c__Gemmatimonadetes;o__Ellin5290;f__	0	0	0	1	3	8	14.88
k__Bacteria;p__Actinobacteria;c__Actinobacteria;o__Actinomycetales;f__Streptosporangiaceae	0	0	0	1	2	4	9.88
k__Bacteria;p__Acidobacteria;c__[Chloracidobacteria];o__RB41;f__Ellin6075	0	0	0	1	5	12	24.88
k__Archaea;p__Crenarchaeota;c__MBGA;o__NRP-J;f__	0	0	0	1	7	13	25.76

## Sheet: 50% Dominant 0-30 cm level 5 fa
Feature ID	0.02	0.09	0.25	0.5	0.75	0.91	0.98
k__Bacteria;p__Acidobacteria;c__Acidobacteria-6;o__iii1-15;f__	13.5	30	47	68	90	109.25	126
k__Archaea;p__Crenarchaeota;c__Thaumarchaeota;o__Nitrososphaerales;f__Nitrososphaeraceae	7	19.75	34.75	48	67	94.25	145
k__Bacteria;p__Actinobacteria;c__Thermoleophilia;o__Gaiellales;f__Gaiellaceae	3	16.75	29.75	42	58.25	81	111.5
k__Bacteria;p__Acidobacteria;c__[Chloracidobacteria];o__RB41;f__	2	13	24	38	54	73.5	103.5
k__Bacteria;p__Proteobacteria;c__Alphaproteobacteria;o__Rhizobiales;f__Hyphomicrobiaceae	0	2	16	30	43	53.25	64.5
k__Bacteria;p__Proteobacteria;c__Deltaproteobacteria;o__Syntrophobacterales;f__Syntrophobacteraceae	0	2	10.75	30	45	53	62
k__Bacteria;p__Verrucomicrobia;c__[Spartobacteria];o__[Chthoniobacterales];f__[Chthoniobacteraceae]	0	0	12	29.5	49.25	84	143.5
k__Bacteria;p__Proteobacteria;c__Alphaproteobacteria;o__Rhodospirillales;f__Rhodospirillaceae	6	11	17	27	39	49	54
k__Bacteria;p__Proteobacteria;c__Alphaproteobacteria;o__Rhizobiales;f__Bradyrhizobiaceae	0.5	3	9	26	41	58.25	76
k__Bacteria;p__Planctomycetes;c__Phycisphaerae;o__WD2101;f__	0	3	7	21	49.25	76.25	115
k__Bacteria;p__Bacteroidetes;c__[Saprospirae];o__[Saprospirales];f__Chitinophagaceae	2	6	11.75	20	49.25	92.25	123.5
k__Bacteria;p__Acidobacteria;c__Acidobacteriia;o__Acidobacteriales;f__Koribacteraceae	0	3	9	19	45	85	118.5
k__Bacteria;p__Firmicutes;c__Bacilli;o__Bacillales;__	2	4	11	18	33	59.5	119
k__Bacteria;p__Planctomycetes;c__Planctomycetia;o__Gemmatales;f__Gemmataceae	0	0	0	18	28	35.25	43.5
k__Bacteria;p__Gemmatimonadetes;c__Gemm-1;o__;f__	1	4	8	17	39	53.5	65.5
k__Bacteria;p__Actinobacteria;c__Thermoleophilia;o__Solirubrobacterales;f__	1	4	9	15	21	40.25	69
k__Bacteria;p__Chloroflexi;c__Ellin6529;o__;f__	1	4	8	14	24	34	45.5
k__Bacteria;p__Proteobacteria;c__Gammaproteobacteria;o__Xanthomonadales;f__Sinobacteraceae	0	3	8	14	21	31	51
k__Bacteria;p__Firmicutes;c__Bacilli;o__Bacillales;f__Bacillaceae	2	4.75	8	14	23	31.25	47
k__Bacteria;p__Proteobacteria;c__Deltaproteobacteria;o__Myxococcales;f__	1	4	7	11	17	34	59
k__Bacteria;p__Gemmatimonadetes;c__Gemmatimonadetes;o__;f__	0.5	2.75	6.75	11	16	25	38.5
k__Bacteria;p__Nitrospirae;c__Nitrospira;o__Nitrospirales;f__0319-6A21	0	0	1	11	34	47.25	56.5
k__Bacteria;p__Acidobacteria;c__Solibacteres;o__Solibacterales;f__Solibacteraceae	0	1	4	11	19	30	47
k__Bacteria;p__Proteobacteria;c__Betaproteobacteria;o__MND1;f__	0	0.75	5	10	19	24.25	31
k__Bacteria;p__Actinobacteria;c__Actinobacteria;o__Actinomycetales;f__Streptomycetaceae	0.5	3	5	9	13	17	29.5
k__Bacteria;p__Acidobacteria;c__Solibacteres;o__Solibacterales;f__	0	2	5	9	16	22	30.5
k__Bacteria;p__Proteobacteria;c__Betaproteobacteria;o__Burkholderiales;f__Comamonadaceae	1	2	4	8.5	14	19.25	34
k__Bacteria;p__Proteobacteria;c__Betaproteobacteria;o__SC-I-84;f__	0	2	4	8	17	24.25	34.5
k__Bacteria;p__Nitrospirae;c__Nitrospira;o__Nitrospirales;f__Nitrospiraceae	0	0	2	8	17.25	25	31
k__Bacteria;p__Verrucomicrobia;c__[Pedosphaerae];o__[Pedosphaerales];f__	0	0	0	8	14	18	23
k__Bacteria;p__Actinobacteria;c__Actinobacteria;o__Actinomycetales;f__Micromonosporaceae	0	1	3.75	8	22.25	44.25	62.5
k__Bacteria;p__Planctomycetes;c__Planctomycetia;o__Pirellulales;f__Pirellulaceae	0	0	4	8	13	19.25	26
k__Bacteria;p__Actinobacteria;c__MB-A2-108;o__0319-7L14;f__	0	0	1	8	21	33	39
k__Bacteria;p__Proteobacteria;c__Gammaproteobacteria;o__Xanthomonadales;f__Xanthomonadaceae	0	0.75	2	7	16	31	54
k__Bacteria;p__Actinobacteria;c__Actinobacteria;o__Actinomycetales;f__Micrococcaceae	0	1	2	7	13.25	32.25	57.5
k__Bacteria;p__Planctomycetes;c__Planctomycetia;o__Gemmatales;f__Isosphaeraceae	0	0	0	6	10	17	23.5
k__Bacteria;p__Proteobacteria;c__Betaproteobacteria;o__;f__	0	1	2	6	13	19	24.5
k__Bacteria;p__Actinobacteria;c__Actinobacteria;o__Actinomycetales;f__Nocardioidaceae	0	1	2	6	12	25	43.5
k__Bacteria;p__Acidobacteria;c__iii1-8;o__DS-18;f__	1	2	3	6	10	18.25	38
k__Bacteria;p__Proteobacteria;c__Betaproteobacteria;o__Burkholderiales;f__Oxalobacteraceae	0	1	2	5	13.25	23	35
k__Bacteria;p__Proteobacteria;c__Betaproteobacteria;o__Ellin6067;f__	0	1	2	5	8	13	19
k__Bacteria;p__Gemmatimonadetes;c__Gemmatimonadetes;o__N1423WL;f__	0	0	2	5	9	15.25	26
k__Bacteria;p__Proteobacteria;c__Alphaproteobacteria;o__Sphingomonadales;f__Sphingomonadaceae	0	1	2.75	5	15	28	42.5
k__Bacteria;p__Chloroflexi;c__TK10;o__B07_WMSP1;f__	0	0	2	5	10.25	19.25	31.5
k__Bacteria;p__Acidobacteria;c__Acidobacteria-6;o__iii1-15;f__mb2424	0	0	2	4.5	8	15	26
k__Bacteria;p__Actinobacteria;c__Acidimicrobiia;o__Acidimicrobiales;f__	0	0	0	4	7	10	13.5
k__Bacteria;p__Proteobacteria;c__Deltaproteobacteria;o__Myxococcales;__	0	0.75	2	4	10	22.25	35.5
k__Bacteria;p__Armatimonadetes;c__0319-6E2;o__;f__	0	0	2	4	7	10	13.5
k__Bacteria;p__Actinobacteria;c__Actinobacteria;o__Actinomycetales;f__Pseudonocardiaceae	0	1	2	4	8	11.25	16.5
k__Bacteria;p__Acidobacteria;c__[Chloracidobacteria];o__11-24;f__	0	0	1	4	7	10	14.5
k__Bacteria;p__Acidobacteria;c__[Chloracidobacteria];o__RB41;f__Ellin6075	0	0	1	4	9	18	35.5
k__Bacteria;p__Acidobacteria;c__Sva0725;o__Sva0725;f__	0	0	2	4	7	13	27
k__Bacteria;p__Proteobacteria;c__Deltaproteobacteria;o__Myxococcales;f__Haliangiaceae	0	1	3	4	8	12	18.5
k__Bacteria;p__Proteobacteria;c__Alphaproteobacteria;o__Rhizobiales;__	0	0	2	3.5	8	13	18
k__Bacteria;p__Proteobacteria;c__Alphaproteobacteria;o__Rhodospirillales;f__Acetobacteraceae	0	0	0.75	3	6	12	19
k__Bacteria;p__Actinobacteria;c__Actinobacteria;o__Actinomycetales;f__Geodermatophilaceae	0	0	0	3	7	13.25	24
k__Bacteria;p__Verrucomicrobia;c__[Pedosphaerae];o__[Pedosphaerales];f__Ellin515	0	0	0	3	7	10	13
k__Bacteria;p__Acidobacteria;c__iii1-8;o__32-20;f__	0	0	0	3	5	8	11
k__Bacteria;__;__;__;__	0	1	2	3	5	10	356.5
k__Bacteria;p__Actinobacteria;c__Thermoleophilia;o__Solirubrobacterales;f__Solirubrobacteraceae	0	0	1	3	9	15	25
k__Bacteria;p__Firmicutes;c__Bacilli;o__Bacillales;f__Paenibacillaceae	0	0	0	3	7	12	15.5
k__Bacteria;p__Proteobacteria;c__Zetaproteobacteria;o__Mariprofundales;f__Mariprofundaceae	0	0	0	2.5	6	9	13
k__Bacteria;p__Acidobacteria;c__Acidobacteria-6;o__CCU21;f__	0	0	0	2.5	7	13	18
k__Bacteria;p__Acidobacteria;c__Acidobacteria-5;o__;f__	0	0	0	2	5	8	11.5
k__Bacteria;p__Actinobacteria;c__Thermoleophilia;o__Solirubrobacterales;f__Conexibacteraceae	0	0	0	2	5	9	12
k__Bacteria;p__Gemmatimonadetes;c__Gemmatimonadetes;o__Ellin5290;f__	0	0	0	2	5	10.25	17.5
k__Bacteria;p__Chloroflexi;c__Thermomicrobia;o__JG30-KF-CM45;f__	0	0	0	2	7	14.25	26.5
k__Bacteria;p__WS3;c__PRR-12;o__Sediment-1;f__PRR-10	0	0	0	2	6	11	17
k__Bacteria;p__Actinobacteria;c__Actinobacteria;o__Actinomycetales;f__	0	0	0	2	10.25	17	28
k__Bacteria;p__Actinobacteria;c__Actinobacteria;o__Actinomycetales;f__Thermomonosporaceae	0	0	0	2	4	6	9
k__Bacteria;p__Gemmatimonadetes;c__Gemmatimonadetes;o__Gemmatimonadales;f__Ellin5301	0	0	0	2	5	8	11
k__Bacteria;p__Actinobacteria;c__Actinobacteria;o__Actinomycetales;f__Mycobacteriaceae	0	0	0	2	4	6.25	12
k__Bacteria;p__Proteobacteria;c__Alphaproteobacteria;o__Rhizobiales;f__	0	0	0	2	6.25	11	18
k__Bacteria;p__Chloroflexi;c__S085;o__;f__	0	0	0	2	6	10	14
k__Bacteria;p__Proteobacteria;c__Deltaproteobacteria;o__Myxococcales;f__Myxococcaceae	0	0	0	2	4	6	11
k__Bacteria;p__Planctomycetes;c__Planctomycetia;o__Planctomycetales;f__Planctomycetaceae	0	0	0	2	4	8	10.5
k__Bacteria;p__Acidobacteria;c__Acidobacteria-6;o__iii1-15;f__RB40	0	0	0	2	8	13.25	18
k__Bacteria;p__WS3;c__PRR-12;o__Sediment-1;f__	0	0	0	2	11	21	31.5
k__Bacteria;p__Proteobacteria;c__Alphaproteobacteria;o__Ellin329;f__	0	0	0	2	7	13	26.5
k__Bacteria;p__Actinobacteria;c__Actinobacteria;o__Actinomycetales;__	0	0	1	2	6	14.25	26.5
k__Bacteria;p__Proteobacteria;c__Alphaproteobacteria;o__Rhizobiales;f__Phyllobacteriaceae	0	0	0	2	4	6.25	9
k__Bacteria;p__Proteobacteria;c__Deltaproteobacteria;o__Desulfuromonadales;f__Geobacteraceae	0	0	0	2	9	15	24.5
k__Bacteria;p__Actinobacteria;c__Actinobacteria;o__Actinomycetales;f__Streptosporangiaceae	0	0	0	2	3	5.25	15.5
k__Bacteria;p__Verrucomicrobia;c__[Pedosphaerae];o__[Pedosphaerales];f__Ellin517	0	0	0	2	4	8	13
k__Bacteria;p__Bacteroidetes;c__Cytophagia;o__Cytophagales;f__Cytophagaceae	0	0	0	2	5	15	38
k__Bacteria;p__Actinobacteria;c__Acidimicrobiia;o__Acidimicrobiales;f__EB1017	0	0	0	1.5	4	6	8
k__Bacteria;p__Actinobacteria;c__Actinobacteria;o__Actinomycetales;f__Frankiaceae	0	0	0	1	3	5.25	9.5
k__Bacteria;p__Proteobacteria;c__Betaproteobacteria;o__Burkholderiales;f__Burkholderiaceae	0	0	0	1	3	8	16
k__Bacteria;p__Actinobacteria;c__Thermoleophilia;o__Gaiellales;f__	0	0	0	1	4	6	9
k__Bacteria;p__Chloroflexi;c__Ktedonobacteria;o__Thermogemmatisporales;f__Thermogemmatisporaceae	0	0	0	1	7	40	133
k__Bacteria;p__Acidobacteria;c__[Chloracidobacteria];o__PK29;f__	0	0	0	1	2	4	6
k__Bacteria;p__Actinobacteria;c__Thermoleophilia;o__Solirubrobacterales;f__Patulibacteraceae	0	0	0	1	3	6	12
k__Bacteria;p__Actinobacteria;c__Actinobacteria;o__Actinomycetales;f__Intrasporangiaceae	0	0	0	1	3	5	11
k__Bacteria;p__Chloroflexi;c__Ktedonobacteria;o__Ktedonobacterales;f__Ktedonobacteraceae	0	0	0	1	3	6.25	12.5
k__Bacteria;p__Chloroflexi;c__Gitt-GS-136;o__;f__	0	0	0	1	4	7.25	10
k__Bacteria;p__Armatimonadetes;c__Chthonomonadetes;o__SJA-22;f__	0	0	0	1	2	4	6
k__Bacteria;p__Firmicutes;c__Bacilli;o__Bacillales;f__Planococcaceae	0	0	0	1	3	14.25	38.5
k__Bacteria;p__Chloroflexi;c__Anaerolineae;o__SBR1031;f__A4b	0	0	0	1	3	6	9
k__Bacteria;p__Actinobacteria;c__Rubrobacteria;o__Rubrobacterales;f__Rubrobacteraceae	0	0	0	1	8	81.25	230.5
k__Bacteria;p__Acidobacteria;c__S035;o__;f__	0	0	0	1	7	10	13
k__Bacteria;p__Chloroflexi;c__Anaerolineae;o__SBR1031;f__oc28	0	0	0	1	2	4	6.5
k__Bacteria;p__Actinobacteria;c__MB-A2-108;o__;f__	0	0	0	1	3	6	9
k__Bacteria;p__;c__;o__;f__	0	0	0	1	2	4	6
k__Bacteria;p__Verrucomicrobia;c__Opitutae;o__Opitutales;f__Opitutaceae	0	0	0	1	3	9	20
k__Bacteria;p__Proteobacteria;c__Deltaproteobacteria;o__Myxococcales;f__Cystobacteraceae	0	0	0	1	3	7.25	18.5
k__Bacteria;p__Proteobacteria;c__Alphaproteobacteria;o__Rhizobiales;f__Beijerinckiaceae	0	0	0	1	6	21	28.5
k__Bacteria;p__Proteobacteria;c__Alphaproteobacteria;o__Caulobacterales;f__Caulobacteraceae	0	0	0	1	3	5	8.5
k__Bacteria;p__Proteobacteria;c__Alphaproteobacteria;o__Rhizobiales;f__Rhizobiaceae	0	0	0	1	3	7	13
k__Bacteria;p__Proteobacteria;c__Betaproteobacteria;o__Rhodocyclales;f__Rhodocyclaceae	0	0	0	1	4	8.25	17.5
k__Bacteria;p__Actinobacteria;c__Actinobacteria;o__Actinomycetales;f__Actinosynnemataceae	0	0	0	1	2.25	6	18
k__Bacteria;p__Proteobacteria;c__Deltaproteobacteria;o__Myxococcales;f__Polyangiaceae	0	0	0	1	2	4.25	11
k__Bacteria;p__Acidobacteria;c__Acidobacteria-6;o__;f__	0	0	0	1	6.25	14	20
k__Bacteria;p__Proteobacteria;c__Alphaproteobacteria;o__Rhizobiales;f__Xanthobacteraceae	0	0	0	1	5	12	17.5
k__Bacteria;p__Chloroflexi;c__Chloroflexi;o__[Roseiflexales];f__[Kouleothrixaceae]	0	0	0	1	2	5	7
k__Bacteria;p__Acidobacteria;c__Acidobacteria-6;__;__	0	0	0	1	7	11	16
k__Bacteria;p__Proteobacteria;c__Deltaproteobacteria;o__[Entotheonellales];f__[Entotheonellaceae]	0	0	0	1	4	22	34.5
k__Bacteria;p__Chloroflexi;c__TK10;o__;f__	0	0	0	1	2	9	17.5
k__Bacteria;p__Actinobacteria;c__Thermoleophilia;o__Solirubrobacterales;__	0	0	0	1	2	6.25	10
k__Bacteria;p__Chloroflexi;c__C0119;o__;f__	0	0	0	1	3	6	10.5
k__Bacteria;p__Actinobacteria;c__Actinobacteria;o__Actinomycetales;f__Kineosporiaceae	0	0	0	1	3	8	12
k__Bacteria;p__Chloroflexi;c__Anaerolineae;o__envOPS12;f__	0	0	0	0.5	4	27	76
k__Bacteria;p__Proteobacteria;c__Betaproteobacteria;o__A21b;f__EB1003	0	0	0	0.5	2	5	7

## Sheet: 50% Dominant 60-150 cm level 5 
Feature ID	0.02	0.09	0.25	0.5	0.75	0.91	0.98
k__Bacteria;p__Chloroflexi;c__Ktedonobacteria;o__Thermogemmatisporales;f__Thermogemmatisporaceae	54.6	94.4	148	223	309	414.4	592.6
k__Bacteria;p__AD3;c__ABS-6;o__;f__	17.6	29.2	70	117	203	287	400
k__Bacteria;p__Acidobacteria;c__Acidobacteriia;o__Acidobacteriales;f__Koribacteraceae	27.6	40	55	77	113	145	174.4
k__Bacteria;p__Acidobacteria;c__TM1;o__;f__	7	13	24	48	82	122.8	162.8
k__Bacteria;p__Verrucomicrobia;c__[Spartobacteria];o__[Chthoniobacterales];f__[Chthoniobacteraceae]	4.6	12	24	36	56	88	125
k__Bacteria;p__Acidobacteria;c__DA052;o__Ellin6513;f__	5.6	13	23	36	53	71.8	108
k__Bacteria;p__Actinobacteria;c__Thermoleophilia;o__Gaiellales;f__Gaiellaceae	11	17.2	24	33	46	63	78.8
k__Bacteria;p__Proteobacteria;c__Alphaproteobacteria;o__Rhodospirillales;f__Rhodospirillaceae	8.6	14	20	28	37	53.8	75.4
k__Bacteria;p__Actinobacteria;c__Actinobacteria;o__Actinomycetales;f__	4	7	13	27	47	72.8	106
k__Bacteria;p__Proteobacteria;c__Deltaproteobacteria;o__Syntrophobacterales;f__Syntrophobacteraceae	6	10.2	16	22	30	39	54.4
k__Bacteria;p__Proteobacteria;c__Alphaproteobacteria;o__Rhizobiales;f__Hyphomicrobiaceae	6.6	9	13	20	29	41	57
k__Bacteria;p__Acidobacteria;c__Acidobacteria-6;o__iii1-15;f__	0	2	5	16	32	54	70
k__Bacteria;p__Gemmatimonadetes;c__Gemm-1;o__;f__	0.6	3	7	14	21	37.8	62.6
k__Archaea;p__Crenarchaeota;c__Thaumarchaeota;o__Nitrososphaerales;f__Nitrososphaeraceae	1	3	7	13	22	31.8	42
k__Bacteria;p__GAL15;c__;o__;f__	3	5	8	12	18	25	38.4
k__Bacteria;p__Acidobacteria;c__Solibacteres;o__Solibacterales;f__Solibacteraceae	1.6	4.2	8	12	16	22	32
k__Bacteria;p__Actinobacteria;c__Actinobacteria;o__Actinomycetales;f__Streptomycetaceae	0	2	6	10	15	23	57.4
k__Bacteria;p__Planctomycetes;c__Planctomycetia;o__Gemmatales;f__Gemmataceae	1	2	5	10	18	28.8	42.4
k__Bacteria;p__Planctomycetes;c__Planctomycetia;o__Gemmatales;f__Isosphaeraceae	1	2	5	9	14	19	40
k__Bacteria;p__Armatimonadetes;c__0319-6E2;o__;f__	1	3	5	8	12	18	29
k__Bacteria;p__Chloroflexi;c__TK10;o__B07_WMSP1;f__	0	1	4	8	23	45	88.6
k__Bacteria;p__Chloroflexi;c__Ktedonobacteria;o__B12-WMSP1;f__	0	0	3	8	17	29.8	51.4
k__Bacteria;p__Acidobacteria;c__[Chloracidobacteria];o__RB41;f__	0	0	2	7	16	28	40.4
k__Bacteria;p__Actinobacteria;c__MB-A2-108;o__0319-7L14;f__	0	1	3	7	13	22	32
k__Bacteria;p__Actinobacteria;c__Actinobacteria;o__Actinomycetales;f__Micrococcaceae	0	0	2	7	19	51	122.4
k__Bacteria;p__AD3;c__JG37-AG-4;o__;f__	0	1	3	6	12	25.8	40.4
k__Bacteria;p__WPS-2;c__;o__;f__	0	0	2	6	11	17	26
k__Archaea;p__Crenarchaeota;c__MBGA;o__NRP-J;f__	0	1	3	6	11	19	40.4
k__Bacteria;p__Acidobacteria;c__Solibacteres;o__Solibacterales;f__	0	1	2	5	9	13	20
k__Bacteria;p__Nitrospirae;c__Nitrospira;o__Nitrospirales;f__Nitrospiraceae	0	1	3	5	9	14.8	28
k__Bacteria;p__Actinobacteria;c__Thermoleophilia;o__Solirubrobacterales;f__	0	1	2	5	8	12.8	17.4
k__Bacteria;__;__;__;__	0	2	3	5	8	14	20.4
k__Bacteria;p__Chloroflexi;c__Ktedonobacteria;o__Ktedonobacterales;f__Ktedonobacteraceae	0	1	2	5	10	16	28.2
k__Bacteria;p__Chloroflexi;c__Ktedonobacteria;o__TK10;f__	0	1	2	5	9	14	20
k__Bacteria;p__Actinobacteria;c__Thermoleophilia;o__Solirubrobacterales;f__Conexibacteraceae	0	1	3	5	7	10	12.8
k__Bacteria;p__Nitrospirae;c__Nitrospira;o__Nitrospirales;f__0319-6A21	0	0	1	5	14	37	82.4
k__Bacteria;p__Firmicutes;c__Bacilli;o__Bacillales;f__Paenibacillaceae	0	0	2	4	7	12	42
k__Bacteria;p__Chloroflexi;c__Ellin6529;o__;f__	0	0	1	4	10	16.8	38.2
k__Bacteria;p__Proteobacteria;c__Alphaproteobacteria;o__Rhizobiales;f__Bradyrhizobiaceae	0	0	2	4	11	21	28.4
k__Bacteria;p__Proteobacteria;__;__;__	0	1	2	4	7	10.8	15.8
k__Bacteria;p__Chloroflexi;__;__;__	0	0	2	4	9	13	20
k__Bacteria;p__Actinobacteria;c__Acidimicrobiia;o__Acidimicrobiales;f__	0	1	3	4	6	9	11
k__Bacteria;p__Planctomycetes;c__Phycisphaerae;o__WD2101;f__	0	0	1	3	5	8	13.8
k__Bacteria;p__Actinobacteria;c__Acidimicrobiia;o__Acidimicrobiales;f__EB1017	0	0	1	3	5	8.8	14.2
k__Bacteria;p__Proteobacteria;c__Betaproteobacteria;o__Burkholderiales;f__Burkholderiaceae	0	0	1	3	7	23	85.4
k__Bacteria;p__Proteobacteria;c__Gammaproteobacteria;o__Xanthomonadales;f__Xanthomonadaceae	0	0	1	3	7	12	22.2
k__Bacteria;p__Firmicutes;c__Bacilli;o__Bacillales;__	0	0	1	3	6	16	29
k__Bacteria;p__Proteobacteria;c__Gammaproteobacteria;o__Xanthomonadales;f__Sinobacteraceae	0	0	1	3	5	9.8	13
k__Bacteria;p__Firmicutes;c__Bacilli;o__Bacillales;f__Bacillaceae	0	0	1	3	6	15.8	26.8
k__Bacteria;p__Verrucomicrobia;c__[Pedosphaerae];o__[Pedosphaerales];f__	0	0	0	2	5	9.8	21
k__Bacteria;p__Actinobacteria;c__Actinobacteria;o__Actinomycetales;f__Thermomonosporaceae	0	0	1	2	4	7	19.4
k__Archaea;p__Crenarchaeota;c__Thaumarchaeota;o__Cenarchaeales;f__SAGMA-X	0	0	0	2	5	12	26.4
k__Bacteria;p__Proteobacteria;c__Alphaproteobacteria;o__Rhodospirillales;f__Acetobacteraceae	0	0	1	2	4	6	10
k__Bacteria;p__Acidobacteria;c__Acidobacteriia;o__Acidobacteriales;f__Acidobacteriaceae	0	0	1	2	6	14	23.8
k__Bacteria;p__Chloroflexi;c__TK10;o__B07_WMSP1;f__FFCH4570	0	0	1	2	3	5	8.4
k__Bacteria;p__Planctomycetes;c__Planctomycetia;o__Pirellulales;f__Pirellulaceae	0	0	1	2	4	7.8	12.8
k__Bacteria;p__Chloroflexi;c__Ktedonobacteria;o__JG30-KF-AS9;f__	0	0	1	2	5	10	21
k__Bacteria;p__Proteobacteria;c__Alphaproteobacteria;o__Ellin329;f__	0	0	1	2	3	5	9
k__Bacteria;p__Proteobacteria;c__Alphaproteobacteria;o__Sphingomonadales;f__Sphingomonadaceae	0	0	1	2	7	20	39
k__Bacteria;p__Proteobacteria;c__Deltaproteobacteria;o__Myxococcales;f__	0	0	0	2	4	7.8	11.4
k__Bacteria;p__Proteobacteria;c__Betaproteobacteria;o__SC-I-84;f__	0	0	1	2	6	13.8	20.4
k__Bacteria;p__Chloroflexi;c__Anaerolineae;o__;f__	0	0	0	2	4	8	15.4
k__Bacteria;p__Verrucomicrobia;c__[Pedosphaerae];o__[Pedosphaerales];f__Ellin515	0	0	1	2	5	7	10
k__Bacteria;p__Proteobacteria;c__Betaproteobacteria;o__Burkholderiales;f__Oxalobacteraceae	0	0	1	2	4	10.8	20
k__Bacteria;p__Planctomycetes;c__Planctomycetia;o__Planctomycetales;f__Planctomycetaceae	0	0	0	2	3	4	6
k__Bacteria;p__Bacteroidetes;c__[Saprospirae];o__[Saprospirales];f__Chitinophagaceae	0	0	0	2	6	15.8	30.8
k__Bacteria;p__Actinobacteria;c__Actinobacteria;o__Actinomycetales;f__Intrasporangiaceae	0	0	0	1	4	10	16.8
k__Bacteria;p__Proteobacteria;c__Betaproteobacteria;o__Ellin6067;f__	0	0	0	1	2	4	7
k__Bacteria;p__Actinobacteria;c__Actinobacteria;o__Actinomycetales;f__Mycobacteriaceae	0	0	0	1	2	5	7
k__Bacteria;p__Chloroflexi;c__Ktedonobacteria;o__;f__	0	0	0	1	3	7	12
k__Bacteria;p__Chloroflexi;c__P2-11E;o__;f__	0	0	0	1	2	4	7
k__Bacteria;p__Actinobacteria;c__Actinobacteria;o__Actinomycetales;f__Nocardioidaceae	0	0	0	1	5	10	18.4
k__Bacteria;p__Actinobacteria;c__MB-A2-108;o__;f__	0	0	0	1	2	4	7
k__Bacteria;p__Proteobacteria;c__Betaproteobacteria;o__Burkholderiales;f__Comamonadaceae	0	0	0	1	5	11	22.4
k__Bacteria;p__Proteobacteria;c__Alphaproteobacteria;o__Rhizobiales;f__	0	0	0	1	2	5	7
k__Bacteria;p__Chloroflexi;c__Ktedonobacteria;o__Elev-1554;f__	0	0	0	1	2	4	7
k__Bacteria;p__Firmicutes;c__Bacilli;o__Bacillales;f__Planococcaceae	0	0	0	1	3	7	12
k__Bacteria;p__Gemmatimonadetes;c__Gemmatimonadetes;o__N1423WL;f__	0	0	0	1	2	5	8
k__Bacteria;p__Gemmatimonadetes;c__Gemmatimonadetes;o__Ellin5290;f__	0	0	0	1	3	5	8
k__Bacteria;p__Chloroflexi;c__S085;o__;f__	0	0	0	1	3	8	11.4
k__Bacteria;p__Proteobacteria;c__Alphaproteobacteria;o__Caulobacterales;f__Caulobacteraceae	0	0	0	1	2	3	6
k__Bacteria;p__Gemmatimonadetes;c__Gemmatimonadetes;o__;f__	0	0	0	1	3	7	13
k__Bacteria;p__Actinobacteria;c__Actinobacteria;o__Actinomycetales;f__Micromonosporaceae	0	0	0	1	2	7	15.4
k__Bacteria;p__Chloroflexi;c__TK17;o__;f__	0	0	0	1	2	4	5
k__Bacteria;p__Acidobacteria;c__iii1-8;o__DS-18;f__	0	0	0	1	4	8	12
k__Bacteria;p__Proteobacteria;c__Gammaproteobacteria;o__Legionellales;f__Coxiellaceae	0	0	0	1	1	3	5

## Sheet: 100% Core all depths level 5 fa
k__Bacteria;p__Proteobacteria;c__Alphaproteobacteria;o__Rhodospirillales;f__Rhodospirillaceae	7	12	19	27	39	49.96	64.88

## Sheet: 100% Core 0-30 cm level 5 famil
Feature ID	0.02	0.09	0.25	0.5	0.75	0.91	0.98
k__Bacteria;p__Acidobacteria;c__Acidobacteria-6;o__iii1-15;f__	13.5	30	47	68	90	109.25	126
k__Bacteria;p__Proteobacteria;c__Alphaproteobacteria;o__Rhodospirillales;f__Rhodospirillaceae	6	11	17	27	39	49	54

## Sheet: 100% Core 60-150 cm level 5 fam
Feature ID	0.02	0.09	0.25	0.5	0.75	0.91	0.98
k__Bacteria;p__Chloroflexi;c__Ktedonobacteria;o__Thermogemmatisporales;f__Thermogemmatisporaceae	54.6	94.4	148	223	309	414.4	592.6
k__Bacteria;p__AD3;c__ABS-6;o__;f__	17.6	29.2	70	117	203	287	400
k__Bacteria;p__Acidobacteria;c__Acidobacteriia;o__Acidobacteriales;f__Koribacteraceae	27.6	40	55	77	113	145	174.4
k__Bacteria;p__Acidobacteria;c__TM1;o__;f__	7	13	24	48	82	122.8	162.8
k__Bacteria;p__Acidobacteria;c__DA052;o__Ellin6513;f__	5.6	13	23	36	53	71.8	108
k__Bacteria;p__Verrucomicrobia;c__[Spartobacteria];o__[Chthoniobacterales];f__[Chthoniobacteraceae]	4.6	12	24	36	56	88	125
k__Bacteria;p__Actinobacteria;c__Thermoleophilia;o__Gaiellales;f__Gaiellaceae	11	17.2	24	33	46	63	78.8
k__Bacteria;p__Proteobacteria;c__Alphaproteobacteria;o__Rhodospirillales;f__Rhodospirillaceae	8.6	14	20	28	37	53.8	75.4
k__Bacteria;p__Proteobacteria;c__Deltaproteobacteria;o__Syntrophobacterales;f__Syntrophobacteraceae	6	10.2	16	22	30	39	54.4
k__Bacteria;p__Proteobacteria;c__Alphaproteobacteria;o__Rhizobiales;f__Hyphomicrobiaceae	6.6	9	13	20	29	41	57
