# Supplementary material for: Soil depth determines the microbial communities in Sorghum bicolor fields within a uniform regional environment
Source: Microbiol Spectr. 2025 Apr 16;13(6):e02928-24. doi: 10.1128/spectrum.02928-24 (PMC12131775; doi:10.1128/spectrum.02928-24)
Supplement: Table S5 — Effects of phosphorus on microbial community structure using Unweighted and Weighted UniFrac distances. [file spectrum.02928-24-s0006.xlsx]

## Sheet: Sheet1
Table S5: Effects of phosphorus on microbial community structure using Unweighted and Weighted UniFrac distances
	Unweighted UniFrac		Weighted UniFrac
Factor	Pseudo-F	P	Pseudo-F	P
Depth	42.36	0.001***	175.47	0.001***
Field	16.71	0.001***	23.43	0.001***
Total Phosphorus	7.05	0.001***	12.33	0.001***
Depth: Field	4.47	0.001***	5.19	0.001***
Depth: Total Phosphorus	5.37	0.001***	12.41	0.001***
Field : Total Phosphorus	4.7	0.001***	7.05	0.001***
Depth : Field : Total Phosphorus	5.36	0.001***	12.55	0.001***
0-15 cm
Field	12.3	0.001***	23.71	0.001***
Total Phosphorus	-	0.1	-	0.457
Field: Total phosphorus	-	0.07	-	0.047
15-30 cm
Field	12.54	0.001***	30.63	0.001***
Total Phosphorus	2.34	0.001***	-	0.002
Field: Total phosphorus	-	0.01	-	0.027
30-60 cm
Field	6.939	0.001***	9.05	0.001***
Total Phosphorus	-	0.003	-	0.008
Field: Total phosphorus	-	0.129	-	0.536
60-90 cm
Field	6.21	0.001***	14.4	0.001***
Total Phosphorus	-	0.004	-	0.016
Field: Total phosphorus	-		-	0.098
90-120 cm
Field	5.11	.001***	14.2	.001***
Total Phosphorus	-	0.069	-	0.051
Field: Total phosphorus	-	0.039	-	0.012
120-150 cm
Field	2.96	.001***	-	0.024
Total Phosphorus	-	0.225	-	0.653
Field: Total phosphorus	-	0.087	-	0.174
